# Supplementary material for: The LncRNA STEAP3-AS1 promotes liver metastasis in colorectal cancer by regulating histone lactylation through chromatin remodelling
Source: J Exp Clin Cancer Res. 2025 Jul 15;44:205. doi: 10.1186/s13046-025-03461-0 (PMC12261760; doi:10.1186/s13046-025-03461-0)
Supplement: Supplementary file 2 — Supplementary Material 2 [file 13046_2025_3461_MOESM2_ESM.xlsx]

## Sheet: down_Sh_vs_NC
# Condition pair: Sh_vs_NC
# log2FC <= -0.584962500721
# p-value <= 0.05
# FDR <= 1
# peak strand: _plus and _minus
# Column A: peak_locus, Genome locus of the peak
# Column B: peak_chrom, The name of the chromosome
# Column C: peak_start, The starting position of the feature in the chromosome. The first base in a chromosome is numbered 0
# Column D: peak_end, The ending position of the feature in the chromosome
# Column E: peak_direction, The peak direction
# Column F: peak_width, The width of the peak in bp
# Column G: peak_GCSkew, Higher GC skew of the peak sequence GC content favors the R-loop thermodynamic stability and formation
# Column H: TransID, ID of the overlapped or nearest transcript to the peak
# Column I: Trans_biotype, Biotype of the transcript
# Column J: Trans_Locus, Genome locus of transcript
# Column K: GeneID, ID of the gene
# Column L: Gene_Name, Name of the gene
# Column M: Description, Description of the gene
# Column N: Peak_Classification, Classification of R-loop peak location in the gene transcription unit features-Promoter, Gene Body, Terminator or Intergenic
# Column O: Antisense, Antisense peaks were defined as those that overlap within +2.0kb / -1.0kb of TSS (promoter antisense) or genic region (genic antisense) on the opposite strand
# Column P: Source_RNA, peak overlapping RNA (From TSS to TES) and the same strand
# Column Q: Overlap_lncRNA, peak overlapping protein coding RNA (From 2.0kb upstream of the TSS to 2.0kb downstream of the TES) and its antisense/bidirectional lncRNA ( From TSS to TES)
# Column R: Conc_Sh, The mean reads count of Sh group (log2 converted).
# Column S: Conc_NC, The mean reads count of NC group (log2 converted).
# Column T: log2FC, Fold change between Sh and NC (log2 converted).
# Column U: p-value, Statistical significance for the differential peak.
# Column V: FDR, False discovery rate, p-value subjected to multiple-testing correction
# Column W~AB, RPKM for interval from ChIP divided by RPKM for interval from control
peak_locus	peak_chrom	peak_start	peak_end	peak_direction	peak_width	peak_GCSkew	TransID	Trans_biotype	Trans_Locus	GeneID	Gene_Name	Description	Peak_Classification	Antisense	Source_RNA	Overlap_lncRNA	Conc_Sh	Conc_NC	log2FC	p-value	FDR	Sh1	Sh2	Sh3	NC1	NC2	NC3
chr19:34381883-34392530(+)	chr19	34381883	34392530	+	10648	0.245404	ENST00000415930	protein_coding	chr19:34364740-34402413:+	ENSG00000105220	GPI	glucose-6-phosphate isomerase [Source:HGNC Symbol;Acc:HGNC:4458]	Genebody		ENST00000415930		3.16	5.73	-2.58	1.44e-13	5.07e-09	8.79	8.38	9.62	71.46	49	39.17
chr19:34381883-34392530(+)	chr19	34381883	34392530	+	10648	0.245404	ENST00000588991	protein_coding	chr19:34364793-34400245:+	ENSG00000105220	GPI	glucose-6-phosphate isomerase [Source:HGNC Symbol;Acc:HGNC:4458]	Genebody		ENST00000588991		3.16	5.73	-2.58	1.44e-13	5.07e-09	8.79	8.38	9.62	71.46	49	39.17
chr19:34381883-34392530(+)	chr19	34381883	34392530	+	10648	0.245404	ENST00000356487	protein_coding	chr19:34365196-34402413:+	ENSG00000105220	GPI	glucose-6-phosphate isomerase [Source:HGNC Symbol;Acc:HGNC:4458]	Genebody		ENST00000356487		3.16	5.73	-2.58	1.44e-13	5.07e-09	8.79	8.38	9.62	71.46	49	39.17
chr19:34381883-34392530(+)	chr19	34381883	34392530	+	10648	0.245404	ENST00000647446	nonsense_mediated_decay	chr19:34365222-34400332:+	ENSG00000105220	GPI	glucose-6-phosphate isomerase [Source:HGNC Symbol;Acc:HGNC:4458]	Genebody		ENST00000647446		3.16	5.73	-2.58	1.44e-13	5.07e-09	8.79	8.38	9.62	71.46	49	39.17
chr19:34381883-34392530(+)	chr19	34381883	34392530	+	10648	0.245404	ENST00000586425	protein_coding	chr19:34365379-34400267:+	ENSG00000105220	GPI	glucose-6-phosphate isomerase [Source:HGNC Symbol;Acc:HGNC:4458]	Genebody		ENST00000586425		3.16	5.73	-2.58	1.44e-13	5.07e-09	8.79	8.38	9.62	71.46	49	39.17
chr19:34381883-34392530(+)	chr19	34381883	34392530	+	10648	0.245404	ENST00000589985	retained_intron	chr19:34392196-34396656:+	ENSG00000105220	GPI	glucose-6-phosphate isomerase [Source:HGNC Symbol;Acc:HGNC:4458]	Promoter		ENST00000589985		3.16	5.73	-2.58	1.44e-13	5.07e-09	8.79	8.38	9.62	71.46	49	39.17
chr19:34381883-34392530(+)	chr19	34381883	34392530	+	10648	0.245404	ENST00000586392	retained_intron	chr19:34393267-34400327:+	ENSG00000105220	GPI	glucose-6-phosphate isomerase [Source:HGNC Symbol;Acc:HGNC:4458]	Promoter				3.16	5.73	-2.58	1.44e-13	5.07e-09	8.79	8.38	9.62	71.46	49	39.17
chr19:34381891-34392521(-)	chr19	34381891	34392521	-	10631	-0.245263	ENST00000415930	protein_coding	chr19:34364740-34402413:+	ENSG00000105220	GPI	glucose-6-phosphate isomerase [Source:HGNC Symbol;Acc:HGNC:4458]	Genebody	genic_antisense			3.44	5.8	-2.36	3.24e-12	1.86e-07	12.18	10.17	10.26	78.66	47	41.35
chr19:34381891-34392521(-)	chr19	34381891	34392521	-	10631	-0.245263	ENST00000588991	protein_coding	chr19:34364793-34400245:+	ENSG00000105220	GPI	glucose-6-phosphate isomerase [Source:HGNC Symbol;Acc:HGNC:4458]	Genebody	genic_antisense			3.44	5.8	-2.36	3.24e-12	1.86e-07	12.18	10.17	10.26	78.66	47	41.35
chr19:34381891-34392521(-)	chr19	34381891	34392521	-	10631	-0.245263	ENST00000356487	protein_coding	chr19:34365196-34402413:+	ENSG00000105220	GPI	glucose-6-phosphate isomerase [Source:HGNC Symbol;Acc:HGNC:4458]	Genebody	genic_antisense			3.44	5.8	-2.36	3.24e-12	1.86e-07	12.18	10.17	10.26	78.66	47	41.35
chr19:34381891-34392521(-)	chr19	34381891	34392521	-	10631	-0.245263	ENST00000647446	nonsense_mediated_decay	chr19:34365222-34400332:+	ENSG00000105220	GPI	glucose-6-phosphate isomerase [Source:HGNC Symbol;Acc:HGNC:4458]	Genebody	genic_antisense			3.44	5.8	-2.36	3.24e-12	1.86e-07	12.18	10.17	10.26	78.66	47	41.35
chr19:34381891-34392521(-)	chr19	34381891	34392521	-	10631	-0.245263	ENST00000586425	protein_coding	chr19:34365379-34400267:+	ENSG00000105220	GPI	glucose-6-phosphate isomerase [Source:HGNC Symbol;Acc:HGNC:4458]	Genebody	genic_antisense			3.44	5.8	-2.36	3.24e-12	1.86e-07	12.18	10.17	10.26	78.66	47	41.35
chr19:34381891-34392521(-)	chr19	34381891	34392521	-	10631	-0.245263	ENST00000589985	retained_intron	chr19:34392196-34396656:+	ENSG00000105220	GPI	glucose-6-phosphate isomerase [Source:HGNC Symbol;Acc:HGNC:4458]	Promoter	promoter_antisense			3.44	5.8	-2.36	3.24e-12	1.86e-07	12.18	10.17	10.26	78.66	47	41.35
chr19:34381891-34392521(-)	chr19	34381891	34392521	-	10631	-0.245263	ENST00000586392	retained_intron	chr19:34393267-34400327:+	ENSG00000105220	GPI	glucose-6-phosphate isomerase [Source:HGNC Symbol;Acc:HGNC:4458]	Promoter	promoter_antisense			3.44	5.8	-2.36	3.24e-12	1.86e-07	12.18	10.17	10.26	78.66	47	41.35
chr14:75278927-75281272(-)	chr14	75278927	75281272	-	2346	-0.0263543	ENST00000554617	protein_coding	chr14:75278826-75280374:+	ENSG00000170345	FOS	Fos proto-oncogene, AP-1 transcription factor subunit [Source:HGNC Symbol;Acc:HGNC:3796]	Promoter;Terminator	promoter_antisense			0.07	4.6	-4.53	1.3e-08	0.000374	0.68	1.2	1.28	39.33	21	12.33
chr14:75278927-75281272(-)	chr14	75278927	75281272	-	2346	-0.0263543	ENST00000554212	protein_coding	chr14:75278828-75280607:+	ENSG00000170345	FOS	Fos proto-oncogene, AP-1 transcription factor subunit [Source:HGNC Symbol;Acc:HGNC:3796]	Promoter;Terminator	promoter_antisense			0.07	4.6	-4.53	1.3e-08	0.000374	0.68	1.2	1.28	39.33	21	12.33
chr14:75278927-75281272(-)	chr14	75278927	75281272	-	2346	-0.0263543	ENST00000535987	protein_coding	chr14:75278828-75281636:+	ENSG00000170345	FOS	Fos proto-oncogene, AP-1 transcription factor subunit [Source:HGNC Symbol;Acc:HGNC:3796]	Promoter;Genebody;Terminator	promoter_antisense,genic_antisense			0.07	4.6	-4.53	1.3e-08	0.000374	0.68	1.2	1.28	39.33	21	12.33
chr14:75278927-75281272(-)	chr14	75278927	75281272	-	2346	-0.0263543	ENST00000303562	protein_coding	chr14:75278828-75282230:+	ENSG00000170345	FOS	Fos proto-oncogene, AP-1 transcription factor subunit [Source:HGNC Symbol;Acc:HGNC:3796]	Promoter;Genebody;Terminator	promoter_antisense,genic_antisense			0.07	4.6	-4.53	1.3e-08	0.000374	0.68	1.2	1.28	39.33	21	12.33
chr14:75278927-75281272(-)	chr14	75278927	75281272	-	2346	-0.0263543	ENST00000555242	protein_coding	chr14:75278977-75280789:+	ENSG00000170345	FOS	Fos proto-oncogene, AP-1 transcription factor subunit [Source:HGNC Symbol;Acc:HGNC:3796]	Promoter;Terminator	promoter_antisense			0.07	4.6	-4.53	1.3e-08	0.000374	0.68	1.2	1.28	39.33	21	12.33
chr14:75278927-75281272(-)	chr14	75278927	75281272	-	2346	-0.0263543	ENST00000555686	protein_coding	chr14:75279643-75281684:+	ENSG00000170345	FOS	Fos proto-oncogene, AP-1 transcription factor subunit [Source:HGNC Symbol;Acc:HGNC:3796]	Promoter;Genebody;Terminator	promoter_antisense,genic_antisense			0.07	4.6	-4.53	1.3e-08	0.000374	0.68	1.2	1.28	39.33	21	12.33
chr14:75278927-75281272(-)	chr14	75278927	75281272	-	2346	-0.0263543	ENST00000555672	protein_coding	chr14:75279670-75281157:+	ENSG00000170345	FOS	Fos proto-oncogene, AP-1 transcription factor subunit [Source:HGNC Symbol;Acc:HGNC:3796]	Promoter;Terminator	promoter_antisense			0.07	4.6	-4.53	1.3e-08	0.000374	0.68	1.2	1.28	39.33	21	12.33
chr14:75278927-75281272(-)	chr14	75278927	75281272	-	2346	-0.0263543	ENST00000557139	protein_coding	chr14:75279978-75280667:+	ENSG00000170345	FOS	Fos proto-oncogene, AP-1 transcription factor subunit [Source:HGNC Symbol;Acc:HGNC:3796]	Promoter;Terminator	promoter_antisense			0.07	4.6	-4.53	1.3e-08	0.000374	0.68	1.2	1.28	39.33	21	12.33
chr14:75278927-75281272(-)	chr14	75278927	75281272	-	2346	-0.0263543	ENST00000555347	protein_coding	chr14:75280193-75281587:+	ENSG00000170345	FOS	Fos proto-oncogene, AP-1 transcription factor subunit [Source:HGNC Symbol;Acc:HGNC:3796]	Promoter;Terminator	promoter_antisense			0.07	4.6	-4.53	1.3e-08	0.000374	0.68	1.2	1.28	39.33	21	12.33
chr14:75279006-75281208(+)	chr14	75279006	75281208	+	2203	0.0417652	ENST00000554617	protein_coding	chr14:75278826-75280374:+	ENSG00000170345	FOS	Fos proto-oncogene, AP-1 transcription factor subunit [Source:HGNC Symbol;Acc:HGNC:3796]	Promoter;Terminator		ENST00000554617		-0.65	4.58	-5.23	4.28e-08	0.00057	0.68	0.6	0.64	38.77	20	13.06
chr14:75279006-75281208(+)	chr14	75279006	75281208	+	2203	0.0417652	ENST00000554212	protein_coding	chr14:75278828-75280607:+	ENSG00000170345	FOS	Fos proto-oncogene, AP-1 transcription factor subunit [Source:HGNC Symbol;Acc:HGNC:3796]	Promoter;Terminator		ENST00000554212		-0.65	4.58	-5.23	4.28e-08	0.00057	0.68	0.6	0.64	38.77	20	13.06
chr14:75279006-75281208(+)	chr14	75279006	75281208	+	2203	0.0417652	ENST00000535987	protein_coding	chr14:75278828-75281636:+	ENSG00000170345	FOS	Fos proto-oncogene, AP-1 transcription factor subunit [Source:HGNC Symbol;Acc:HGNC:3796]	Promoter;Genebody;Terminator		ENST00000535987		-0.65	4.58	-5.23	4.28e-08	0.00057	0.68	0.6	0.64	38.77	20	13.06
chr14:75279006-75281208(+)	chr14	75279006	75281208	+	2203	0.0417652	ENST00000303562	protein_coding	chr14:75278828-75282230:+	ENSG00000170345	FOS	Fos proto-oncogene, AP-1 transcription factor subunit [Source:HGNC Symbol;Acc:HGNC:3796]	Promoter;Genebody		ENST00000303562		-0.65	4.58	-5.23	4.28e-08	0.00057	0.68	0.6	0.64	38.77	20	13.06
chr14:75279006-75281208(+)	chr14	75279006	75281208	+	2203	0.0417652	ENST00000555242	protein_coding	chr14:75278977-75280789:+	ENSG00000170345	FOS	Fos proto-oncogene, AP-1 transcription factor subunit [Source:HGNC Symbol;Acc:HGNC:3796]	Promoter;Terminator		ENST00000555242		-0.65	4.58	-5.23	4.28e-08	0.00057	0.68	0.6	0.64	38.77	20	13.06
chr14:75279006-75281208(+)	chr14	75279006	75281208	+	2203	0.0417652	ENST00000555686	protein_coding	chr14:75279643-75281684:+	ENSG00000170345	FOS	Fos proto-oncogene, AP-1 transcription factor subunit [Source:HGNC Symbol;Acc:HGNC:3796]	Promoter;Genebody;Terminator		ENST00000555686		-0.65	4.58	-5.23	4.28e-08	0.00057	0.68	0.6	0.64	38.77	20	13.06
chr14:75279006-75281208(+)	chr14	75279006	75281208	+	2203	0.0417652	ENST00000555672	protein_coding	chr14:75279670-75281157:+	ENSG00000170345	FOS	Fos proto-oncogene, AP-1 transcription factor subunit [Source:HGNC Symbol;Acc:HGNC:3796]	Promoter;Terminator		ENST00000555672		-0.65	4.58	-5.23	4.28e-08	0.00057	0.68	0.6	0.64	38.77	20	13.06
chr14:75279006-75281208(+)	chr14	75279006	75281208	+	2203	0.0417652	ENST00000557139	protein_coding	chr14:75279978-75280667:+	ENSG00000170345	FOS	Fos proto-oncogene, AP-1 transcription factor subunit [Source:HGNC Symbol;Acc:HGNC:3796]	Promoter;Terminator		ENST00000557139		-0.65	4.58	-5.23	4.28e-08	0.00057	0.68	0.6	0.64	38.77	20	13.06
chr14:75279006-75281208(+)	chr14	75279006	75281208	+	2203	0.0417652	ENST00000555347	protein_coding	chr14:75280193-75281587:+	ENSG00000170345	FOS	Fos proto-oncogene, AP-1 transcription factor subunit [Source:HGNC Symbol;Acc:HGNC:3796]	Promoter;Terminator		ENST00000555347		-0.65	4.58	-5.23	4.28e-08	0.00057	0.68	0.6	0.64	38.77	20	13.06
chr19:55006843-55012106(-)	chr19	55006843	55012106	-	5264	-0.368839	ENST00000310373	protein_coding	chr19:55013705-55038264:-	ENSG00000088053	GP6	glycoprotein VI platelet [Source:HGNC Symbol;Acc:HGNC:14388]	Terminator			ENST00000586845;ENST00000690314;ENST00000593060	2.01	4.77	-2.76	4.7e-08	0.000901	2.71	3.59	5.77	38.22	18	25.39
chr19:55006843-55012106(-)	chr19	55006843	55012106	-	5264	-0.368839	ENST00000333884	protein_coding	chr19:55013705-55038264:-	ENSG00000088053	GP6	glycoprotein VI platelet [Source:HGNC Symbol;Acc:HGNC:14388]	Terminator			ENST00000586845;ENST00000690314;ENST00000593060	2.01	4.77	-2.76	4.7e-08	0.000901	2.71	3.59	5.77	38.22	18	25.39
chr19:55006843-55012106(-)	chr19	55006843	55012106	-	5264	-0.368839	ENST00000417454	protein_coding	chr19:55013705-55038264:-	ENSG00000088053	GP6	glycoprotein VI platelet [Source:HGNC Symbol;Acc:HGNC:14388]	Terminator			ENST00000586845;ENST00000690314;ENST00000593060	2.01	4.77	-2.76	4.7e-08	0.000901	2.71	3.59	5.77	38.22	18	25.39
chr19:55006843-55012106(-)	chr19	55006843	55012106	-	5264	-0.368839	ENST00000593060	lncRNA	chr19:55006193-55048086:+	ENSG00000267265	GP6-AS1	GP6 antisense RNA 1 [Source:HGNC Symbol;Acc:HGNC:55305]	Promoter;Genebody	promoter_antisense,genic_antisense			2.01	4.77	-2.76	4.7e-08	0.000901	2.71	3.59	5.77	38.22	18	25.39
chr19:55006843-55012106(-)	chr19	55006843	55012106	-	5264	-0.368839	ENST00000586845	lncRNA	chr19:55006205-55043251:+	ENSG00000267265	GP6-AS1	GP6 antisense RNA 1 [Source:HGNC Symbol;Acc:HGNC:55305]	Promoter;Genebody	promoter_antisense,genic_antisense			2.01	4.77	-2.76	4.7e-08	0.000901	2.71	3.59	5.77	38.22	18	25.39
chr19:55006843-55012106(-)	chr19	55006843	55012106	-	5264	-0.368839	ENST00000690314	lncRNA	chr19:55006204-55007527:+	ENSG00000267265	GP6-AS1	GP6 antisense RNA 1 [Source:HGNC Symbol;Acc:HGNC:55305]	Promoter;Terminator	promoter_antisense			2.01	4.77	-2.76	4.7e-08	0.000901	2.71	3.59	5.77	38.22	18	25.39
chr1:15927730-15933327(+)	chr1	15927730	15933327	+	5598	0.0651925	ENST00000375759	protein_coding	chr1:15847707-15940456:+	ENSG00000065526	SPEN	spen family transcriptional repressor [Source:HGNC Symbol;Acc:HGNC:17575]	Genebody		ENST00000375759		0.9	4.52	-3.62	4.85e-08	0.00057	0.68	2.99	1.92	35.45	16	17.41
chr1:15927730-15933327(+)	chr1	15927730	15933327	+	5598	0.0651925	ENST00000438066	nonsense_mediated_decay	chr1:15847851-15940456:+	ENSG00000065526	SPEN	spen family transcriptional repressor [Source:HGNC Symbol;Acc:HGNC:17575]	Genebody		ENST00000438066		0.9	4.52	-3.62	4.85e-08	0.00057	0.68	2.99	1.92	35.45	16	17.41
chr1:15927730-15933327(+)	chr1	15927730	15933327	+	5598	0.0651925	ENST00000704274	protein_coding	chr1:15930644-15940456:+	ENSG00000065526	SPEN	spen family transcriptional repressor [Source:HGNC Symbol;Acc:HGNC:17575]	Promoter;Genebody		ENST00000704274		0.9	4.52	-3.62	4.85e-08	0.00057	0.68	2.99	1.92	35.45	16	17.41
chr1:15927730-15933327(+)	chr1	15927730	15933327	+	5598	0.0651925	ENST00000673875	protein_coding	chr1:15836095-15928557:+	ENSG00000065526	SPEN	spen family transcriptional repressor [Source:HGNC Symbol;Acc:HGNC:17575]	Terminator		ENST00000673875		0.9	4.52	-3.62	4.85e-08	0.00057	0.68	2.99	1.92	35.45	16	17.41
chr1:214639742-214652034(+)	chr1	214639742	214652034	+	12293	0.180443	ENST00000706765	protein_coding	chr1:214603195-214664558:+	ENSG00000117724	CENPF	centromere protein F [Source:HGNC Symbol;Acc:HGNC:1857]	Genebody		ENST00000706765		2.56	5	-2.44	6.68e-08	0.000588	2.71	5.38	9.62	43.76	26	26.11
chr1:214639742-214652034(+)	chr1	214639742	214652034	+	12293	0.180443	ENST00000366955	protein_coding	chr1:214603195-214664571:+	ENSG00000117724	CENPF	centromere protein F [Source:HGNC Symbol;Acc:HGNC:1857]	Genebody		ENST00000366955		2.56	5	-2.44	6.68e-08	0.000588	2.71	5.38	9.62	43.76	26	26.11
chr1:214639742-214652034(+)	chr1	214639742	214652034	+	12293	0.180443	ENST00000706766	retained_intron	chr1:214652569-214664574:+	ENSG00000117724	CENPF	centromere protein F [Source:HGNC Symbol;Acc:HGNC:1857]	Promoter				2.56	5	-2.44	6.68e-08	0.000588	2.71	5.38	9.62	43.76	26	26.11
chr10:102158813-102162386(+)	chr10	102158813	102162386	+	3574	0.0575098	ENST00000405356	protein_coding	chr10:102152176-102163871:+	ENSG00000166197	NOLC1	nucleolar and coiled-body phosphoprotein 1 [Source:HGNC Symbol;Acc:HGNC:15608]	Genebody		ENST00000405356		-0.65	4.54	-5.19	1.28e-07	0.000833	0.68	0.6	0.64	45.42	13	11.61
chr10:102158813-102162386(+)	chr10	102158813	102162386	+	3574	0.0575098	ENST00000605788	protein_coding	chr10:102152389-102163870:+	ENSG00000166197	NOLC1	nucleolar and coiled-body phosphoprotein 1 [Source:HGNC Symbol;Acc:HGNC:15608]	Genebody		ENST00000605788		-0.65	4.54	-5.19	1.28e-07	0.000833	0.68	0.6	0.64	45.42	13	11.61
chr10:102158813-102162386(+)	chr10	102158813	102162386	+	3574	0.0575098	ENST00000464969	nonsense_mediated_decay	chr10:102152395-102162599:+	ENSG00000166197	NOLC1	nucleolar and coiled-body phosphoprotein 1 [Source:HGNC Symbol;Acc:HGNC:15608]	Genebody;Terminator		ENST00000464969		-0.65	4.54	-5.19	1.28e-07	0.000833	0.68	0.6	0.64	45.42	13	11.61
chr10:102158813-102162386(+)	chr10	102158813	102162386	+	3574	0.0575098	ENST00000488254	protein_coding	chr10:102152404-102162600:+	ENSG00000166197	NOLC1	nucleolar and coiled-body phosphoprotein 1 [Source:HGNC Symbol;Acc:HGNC:15608]	Genebody;Terminator		ENST00000488254		-0.65	4.54	-5.19	1.28e-07	0.000833	0.68	0.6	0.64	45.42	13	11.61
chr10:102158813-102162386(+)	chr10	102158813	102162386	+	3574	0.0575098	ENST00000603946	nonsense_mediated_decay	chr10:102152404-102163866:+	ENSG00000166197	NOLC1	nucleolar and coiled-body phosphoprotein 1 [Source:HGNC Symbol;Acc:HGNC:15608]	Genebody		ENST00000603946		-0.65	4.54	-5.19	1.28e-07	0.000833	0.68	0.6	0.64	45.42	13	11.61
chr10:102158813-102162386(+)	chr10	102158813	102162386	+	3574	0.0575098	ENST00000461421	protein_coding	chr10:102152409-102160559:+	ENSG00000166197	NOLC1	nucleolar and coiled-body phosphoprotein 1 [Source:HGNC Symbol;Acc:HGNC:15608]	Genebody;Terminator		ENST00000461421		-0.65	4.54	-5.19	1.28e-07	0.000833	0.68	0.6	0.64	45.42	13	11.61
chr10:102158813-102162386(+)	chr10	102158813	102162386	+	3574	0.0575098	ENST00000370007	protein_coding	chr10:102152415-102163870:+	ENSG00000166197	NOLC1	nucleolar and coiled-body phosphoprotein 1 [Source:HGNC Symbol;Acc:HGNC:15608]	Genebody		ENST00000370007		-0.65	4.54	-5.19	1.28e-07	0.000833	0.68	0.6	0.64	45.42	13	11.61
chr10:102158813-102162386(+)	chr10	102158813	102162386	+	3574	0.0575098	ENST00000476468	protein_coding	chr10:102152413-102159938:+	ENSG00000166197	NOLC1	nucleolar and coiled-body phosphoprotein 1 [Source:HGNC Symbol;Acc:HGNC:15608]	Genebody;Terminator		ENST00000476468		-0.65	4.54	-5.19	1.28e-07	0.000833	0.68	0.6	0.64	45.42	13	11.61
chr17:7499874-7513471(+)	chr17	7499874	7513471	+	13598	0.0359733	ENST00000674977	protein_coding	chr17:7484366-7514179:+	ENSG00000181222	POLR2A	RNA polymerase II subunit A [Source:HGNC Symbol;Acc:HGNC:9187]	Genebody;Terminator		ENST00000674977		2.28	4.73	-2.45	1.42e-07	0.000833	4.74	5.38	4.49	32.13	25	22.49
chr17:7499874-7513471(+)	chr17	7499874	7513471	+	13598	0.0359733	ENST00000573603	retained_intron	chr17:7508471-7509927:+	ENSG00000181222	POLR2A	RNA polymerase II subunit A [Source:HGNC Symbol;Acc:HGNC:9187]	Promoter;Terminator		ENST00000573603		2.28	4.73	-2.45	1.42e-07	0.000833	4.74	5.38	4.49	32.13	25	22.49
chr17:7499874-7513471(+)	chr17	7499874	7513471	+	13598	0.0359733	ENST00000576718	retained_intron	chr17:7502921-7503655:+	ENSG00000181222	POLR2A	RNA polymerase II subunit A [Source:HGNC Symbol;Acc:HGNC:9187]	Promoter;Terminator		ENST00000576718		2.28	4.73	-2.45	1.42e-07	0.000833	4.74	5.38	4.49	32.13	25	22.49
chr17:7499874-7513471(+)	chr17	7499874	7513471	+	13598	0.0359733	ENST00000576114	retained_intron	chr17:7502085-7502724:+	ENSG00000181222	POLR2A	RNA polymerase II subunit A [Source:HGNC Symbol;Acc:HGNC:9187]	Promoter;Terminator		ENST00000576114		2.28	4.73	-2.45	1.42e-07	0.000833	4.74	5.38	4.49	32.13	25	22.49
chr17:7499874-7513471(+)	chr17	7499874	7513471	+	13598	0.0359733	ENST00000574158	retained_intron	chr17:7503401-7503956:+	ENSG00000181222	POLR2A	RNA polymerase II subunit A [Source:HGNC Symbol;Acc:HGNC:9187]	Promoter;Terminator		ENST00000574158		2.28	4.73	-2.45	1.42e-07	0.000833	4.74	5.38	4.49	32.13	25	22.49
chr17:7499874-7513471(+)	chr17	7499874	7513471	+	13598	0.0359733	ENST00000576553	retained_intron	chr17:7511515-7512481:+	ENSG00000181222	POLR2A	RNA polymerase II subunit A [Source:HGNC Symbol;Acc:HGNC:9187]	Promoter;Terminator		ENST00000576553		2.28	4.73	-2.45	1.42e-07	0.000833	4.74	5.38	4.49	32.13	25	22.49
chr17:7499874-7513471(+)	chr17	7499874	7513471	+	13598	0.0359733	ENST00000575547	retained_intron	chr17:7498826-7500791:+	ENSG00000181222	POLR2A	RNA polymerase II subunit A [Source:HGNC Symbol;Acc:HGNC:9187]	Terminator		ENST00000575547		2.28	4.73	-2.45	1.42e-07	0.000833	4.74	5.38	4.49	32.13	25	22.49
chr17:7499874-7513471(+)	chr17	7499874	7513471	+	13598	0.0359733	ENST00000572844	retained_intron	chr17:7484620-7499758:+	ENSG00000181222	POLR2A	RNA polymerase II subunit A [Source:HGNC Symbol;Acc:HGNC:9187]	Terminator				2.28	4.73	-2.45	1.42e-07	0.000833	4.74	5.38	4.49	32.13	25	22.49
chr17:7499874-7513471(+)	chr17	7499874	7513471	+	13598	0.0359733	ENST00000576952	retained_intron	chr17:7497781-7498519:+	ENSG00000181222	POLR2A	RNA polymerase II subunit A [Source:HGNC Symbol;Acc:HGNC:9187]	Terminator				2.28	4.73	-2.45	1.42e-07	0.000833	4.74	5.38	4.49	32.13	25	22.49
chr10:102158834-102162392(-)	chr10	102158834	102162392	-	3559	-0.0595506	ENST00000405356	protein_coding	chr10:102152176-102163871:+	ENSG00000166197	NOLC1	nucleolar and coiled-body phosphoprotein 1 [Source:HGNC Symbol;Acc:HGNC:15608]	Genebody	genic_antisense			-0.65	4.53	-5.17	1.66e-07	0.00239	0.68	0.6	0.64	45.98	13	10.16
chr10:102158834-102162392(-)	chr10	102158834	102162392	-	3559	-0.0595506	ENST00000605788	protein_coding	chr10:102152389-102163870:+	ENSG00000166197	NOLC1	nucleolar and coiled-body phosphoprotein 1 [Source:HGNC Symbol;Acc:HGNC:15608]	Genebody	genic_antisense			-0.65	4.53	-5.17	1.66e-07	0.00239	0.68	0.6	0.64	45.98	13	10.16
chr10:102158834-102162392(-)	chr10	102158834	102162392	-	3559	-0.0595506	ENST00000464969	nonsense_mediated_decay	chr10:102152395-102162599:+	ENSG00000166197	NOLC1	nucleolar and coiled-body phosphoprotein 1 [Source:HGNC Symbol;Acc:HGNC:15608]	Genebody;Terminator	genic_antisense			-0.65	4.53	-5.17	1.66e-07	0.00239	0.68	0.6	0.64	45.98	13	10.16
chr10:102158834-102162392(-)	chr10	102158834	102162392	-	3559	-0.0595506	ENST00000488254	protein_coding	chr10:102152404-102162600:+	ENSG00000166197	NOLC1	nucleolar and coiled-body phosphoprotein 1 [Source:HGNC Symbol;Acc:HGNC:15608]	Genebody;Terminator	genic_antisense			-0.65	4.53	-5.17	1.66e-07	0.00239	0.68	0.6	0.64	45.98	13	10.16
chr10:102158834-102162392(-)	chr10	102158834	102162392	-	3559	-0.0595506	ENST00000603946	nonsense_mediated_decay	chr10:102152404-102163866:+	ENSG00000166197	NOLC1	nucleolar and coiled-body phosphoprotein 1 [Source:HGNC Symbol;Acc:HGNC:15608]	Genebody	genic_antisense			-0.65	4.53	-5.17	1.66e-07	0.00239	0.68	0.6	0.64	45.98	13	10.16
chr10:102158834-102162392(-)	chr10	102158834	102162392	-	3559	-0.0595506	ENST00000461421	protein_coding	chr10:102152409-102160559:+	ENSG00000166197	NOLC1	nucleolar and coiled-body phosphoprotein 1 [Source:HGNC Symbol;Acc:HGNC:15608]	Genebody;Terminator	genic_antisense			-0.65	4.53	-5.17	1.66e-07	0.00239	0.68	0.6	0.64	45.98	13	10.16
chr10:102158834-102162392(-)	chr10	102158834	102162392	-	3559	-0.0595506	ENST00000370007	protein_coding	chr10:102152415-102163870:+	ENSG00000166197	NOLC1	nucleolar and coiled-body phosphoprotein 1 [Source:HGNC Symbol;Acc:HGNC:15608]	Genebody	genic_antisense			-0.65	4.53	-5.17	1.66e-07	0.00239	0.68	0.6	0.64	45.98	13	10.16
chr10:102158834-102162392(-)	chr10	102158834	102162392	-	3559	-0.0595506	ENST00000476468	protein_coding	chr10:102152413-102159938:+	ENSG00000166197	NOLC1	nucleolar and coiled-body phosphoprotein 1 [Source:HGNC Symbol;Acc:HGNC:15608]	Genebody;Terminator	genic_antisense			-0.65	4.53	-5.17	1.66e-07	0.00239	0.68	0.6	0.64	45.98	13	10.16
chr2:230796461-230806734(-)	chr2	230796461	230806734	-	10274	-0.0794687	ENST00000258418	protein_coding	chr2:230712842-230821075:+	ENSG00000135932	CAB39	calcium binding protein 39 [Source:HGNC Symbol;Acc:HGNC:20292]	Genebody	genic_antisense			0.09	4.34	-4.25	2.58e-07	0.00297	0.68	0.6	1.92	32.13	7	21.76
chr2:230796461-230806734(-)	chr2	230796461	230806734	-	10274	-0.0794687	ENST00000410084	protein_coding	chr2:230713548-230818704:+	ENSG00000135932	CAB39	calcium binding protein 39 [Source:HGNC Symbol;Acc:HGNC:20292]	Genebody	genic_antisense			0.09	4.34	-4.25	2.58e-07	0.00297	0.68	0.6	1.92	32.13	7	21.76
chr2:230796461-230806734(-)	chr2	230796461	230806734	-	10274	-0.0794687	ENST00000409788	protein_coding	chr2:230713548-230818750:+	ENSG00000135932	CAB39	calcium binding protein 39 [Source:HGNC Symbol;Acc:HGNC:20292]	Genebody	genic_antisense			0.09	4.34	-4.25	2.58e-07	0.00297	0.68	0.6	1.92	32.13	7	21.76
chr2:230796461-230806734(-)	chr2	230796461	230806734	-	10274	-0.0794687	ENST00000478152	retained_intron	chr2:230790898-230799124:+	ENSG00000135932	CAB39	calcium binding protein 39 [Source:HGNC Symbol;Acc:HGNC:20292]	Genebody;Terminator	genic_antisense			0.09	4.34	-4.25	2.58e-07	0.00297	0.68	0.6	1.92	32.13	7	21.76
chr1:15927731-15933363(-)	chr1	15927731	15933363	-	5633	-0.0673732	ENST00000375759	protein_coding	chr1:15847707-15940456:+	ENSG00000065526	SPEN	spen family transcriptional repressor [Source:HGNC Symbol;Acc:HGNC:17575]	Genebody	genic_antisense			1.32	4.46	-3.14	4.29e-07	0.00411	0.68	2.99	3.85	34.34	15	16.68
chr1:15927731-15933363(-)	chr1	15927731	15933363	-	5633	-0.0673732	ENST00000438066	nonsense_mediated_decay	chr1:15847851-15940456:+	ENSG00000065526	SPEN	spen family transcriptional repressor [Source:HGNC Symbol;Acc:HGNC:17575]	Genebody	genic_antisense			1.32	4.46	-3.14	4.29e-07	0.00411	0.68	2.99	3.85	34.34	15	16.68
chr1:15927731-15933363(-)	chr1	15927731	15933363	-	5633	-0.0673732	ENST00000704274	protein_coding	chr1:15930644-15940456:+	ENSG00000065526	SPEN	spen family transcriptional repressor [Source:HGNC Symbol;Acc:HGNC:17575]	Promoter;Genebody	promoter_antisense,genic_antisense			1.32	4.46	-3.14	4.29e-07	0.00411	0.68	2.99	3.85	34.34	15	16.68
chr1:15927731-15933363(-)	chr1	15927731	15933363	-	5633	-0.0673732	ENST00000673875	protein_coding	chr1:15836095-15928557:+	ENSG00000065526	SPEN	spen family transcriptional repressor [Source:HGNC Symbol;Acc:HGNC:17575]	Terminator				1.32	4.46	-3.14	4.29e-07	0.00411	0.68	2.99	3.85	34.34	15	16.68
chr19:55005740-55012141(+)	chr19	55005740	55012141	+	6402	0.331768	ENST00000310373	protein_coding	chr19:55013705-55038264:-	ENSG00000088053	GP6	glycoprotein VI platelet [Source:HGNC Symbol;Acc:HGNC:14388]	Terminator			ENST00000586845;ENST00000690314;ENST00000593060	2.81	4.89	-2.08	7.94e-07	0.00365	6.09	6.58	8.33	39.33	20	29.74
chr19:55005740-55012141(+)	chr19	55005740	55012141	+	6402	0.331768	ENST00000333884	protein_coding	chr19:55013705-55038264:-	ENSG00000088053	GP6	glycoprotein VI platelet [Source:HGNC Symbol;Acc:HGNC:14388]	Terminator			ENST00000586845;ENST00000690314;ENST00000593060	2.81	4.89	-2.08	7.94e-07	0.00365	6.09	6.58	8.33	39.33	20	29.74
chr19:55005740-55012141(+)	chr19	55005740	55012141	+	6402	0.331768	ENST00000417454	protein_coding	chr19:55013705-55038264:-	ENSG00000088053	GP6	glycoprotein VI platelet [Source:HGNC Symbol;Acc:HGNC:14388]	Terminator			ENST00000586845;ENST00000690314;ENST00000593060	2.81	4.89	-2.08	7.94e-07	0.00365	6.09	6.58	8.33	39.33	20	29.74
chr19:55005740-55012141(+)	chr19	55005740	55012141	+	6402	0.331768	ENST00000593060	lncRNA	chr19:55006193-55048086:+	ENSG00000267265	GP6-AS1	GP6 antisense RNA 1 [Source:HGNC Symbol;Acc:HGNC:55305]	Promoter;Genebody		ENST00000593060		2.81	4.89	-2.08	7.94e-07	0.00365	6.09	6.58	8.33	39.33	20	29.74
chr19:55005740-55012141(+)	chr19	55005740	55012141	+	6402	0.331768	ENST00000586845	lncRNA	chr19:55006205-55043251:+	ENSG00000267265	GP6-AS1	GP6 antisense RNA 1 [Source:HGNC Symbol;Acc:HGNC:55305]	Promoter;Genebody		ENST00000586845		2.81	4.89	-2.08	7.94e-07	0.00365	6.09	6.58	8.33	39.33	20	29.74
chr19:55005740-55012141(+)	chr19	55005740	55012141	+	6402	0.331768	ENST00000690314	lncRNA	chr19:55006204-55007527:+	ENSG00000267265	GP6-AS1	GP6 antisense RNA 1 [Source:HGNC Symbol;Acc:HGNC:55305]	Promoter;Terminator		ENST00000690314		2.81	4.89	-2.08	7.94e-07	0.00365	6.09	6.58	8.33	39.33	20	29.74
chr20:2653786-2659172(+)	chr20	2653786	2659172	+	5387	0.108147	ENST00000651302	nonsense_mediated_decay	chr20:2652593-2658039:+	ENSG00000101361	NOP56	NOP56 ribonucleoprotein [Source:HGNC Symbol;Acc:HGNC:15911]	Genebody;Terminator		ENST00000651302	ENST00000492240;ENST00000488299	0.05	4.36	-4.31	8.34e-07	0.00365	0.68	1.79	0.64	43.21	9	9.43
chr20:2653786-2659172(+)	chr20	2653786	2659172	+	5387	0.108147	ENST00000329276	protein_coding	chr20:2652632-2658393:+	ENSG00000101361	NOP56	NOP56 ribonucleoprotein [Source:HGNC Symbol;Acc:HGNC:15911]	Genebody;Terminator		ENST00000329276	ENST00000492240;ENST00000488299	0.05	4.36	-4.31	8.34e-07	0.00365	0.68	1.79	0.64	43.21	9	9.43
chr20:2653786-2659172(+)	chr20	2653786	2659172	+	5387	0.108147	ENST00000467196	nonsense_mediated_decay	chr20:2655436-2658393:+	ENSG00000101361	NOP56	NOP56 ribonucleoprotein [Source:HGNC Symbol;Acc:HGNC:15911]	Promoter;Genebody;Terminator		ENST00000467196	ENST00000492240;ENST00000488299	0.05	4.36	-4.31	8.34e-07	0.00365	0.68	1.79	0.64	43.21	9	9.43
chr20:2653786-2659172(+)	chr20	2653786	2659172	+	5387	0.108147	ENST00000415272	protein_coding	chr20:2655616-2658359:+	ENSG00000101361	NOP56	NOP56 ribonucleoprotein [Source:HGNC Symbol;Acc:HGNC:15911]	Promoter;Genebody;Terminator		ENST00000415272	ENST00000492240;ENST00000488299	0.05	4.36	-4.31	8.34e-07	0.00365	0.68	1.79	0.64	43.21	9	9.43
chr20:2653786-2659172(+)	chr20	2653786	2659172	+	5387	0.108147	ENST00000445139	protein_coding	chr20:2652649-2655512:+	ENSG00000101361	NOP56	NOP56 ribonucleoprotein [Source:HGNC Symbol;Acc:HGNC:15911]	Genebody;Terminator		ENST00000445139	ENST00000492240;ENST00000488299	0.05	4.36	-4.31	8.34e-07	0.00365	0.68	1.79	0.64	43.21	9	9.43
chr20:2653786-2659172(+)	chr20	2653786	2659172	+	5387	0.108147	ENST00000466494	nonsense_mediated_decay	chr20:2658395-2660308:-	ENSG00000101365	IDH3B	isocitrate dehydrogenase (NAD(+)) 3 non-catalytic subunit beta [Source:HGNC Symbol;Acc:HGNC:5385]	Terminator			ENST00000616692;ENST00000612233	0.05	4.36	-4.31	8.34e-07	0.00365	0.68	1.79	0.64	43.21	9	9.43
chr20:2653786-2659172(+)	chr20	2653786	2659172	+	5387	0.108147	ENST00000474315	protein_coding	chr20:2658395-2664189:-	ENSG00000101365	IDH3B	isocitrate dehydrogenase (NAD(+)) 3 non-catalytic subunit beta [Source:HGNC Symbol;Acc:HGNC:5385]	Terminator			ENST00000616692;ENST00000612233	0.05	4.36	-4.31	8.34e-07	0.00365	0.68	1.79	0.64	43.21	9	9.43
chr20:2653786-2659172(+)	chr20	2653786	2659172	+	5387	0.108147	ENST00000380843	protein_coding	chr20:2658395-2664216:-	ENSG00000101365	IDH3B	isocitrate dehydrogenase (NAD(+)) 3 non-catalytic subunit beta [Source:HGNC Symbol;Acc:HGNC:5385]	Terminator			ENST00000616692;ENST00000612233	0.05	4.36	-4.31	8.34e-07	0.00365	0.68	1.79	0.64	43.21	9	9.43
chr20:2653786-2659172(+)	chr20	2653786	2659172	+	5387	0.108147	ENST00000380851	protein_coding	chr20:2658395-2664219:-	ENSG00000101365	IDH3B	isocitrate dehydrogenase (NAD(+)) 3 non-catalytic subunit beta [Source:HGNC Symbol;Acc:HGNC:5385]	Terminator			ENST00000616692;ENST00000612233	0.05	4.36	-4.31	8.34e-07	0.00365	0.68	1.79	0.64	43.21	9	9.43
chr20:2653786-2659172(+)	chr20	2653786	2659172	+	5387	0.108147	ENST00000477689	nonsense_mediated_decay	chr20:2658542-2660309:-	ENSG00000101365	IDH3B	isocitrate dehydrogenase (NAD(+)) 3 non-catalytic subunit beta [Source:HGNC Symbol;Acc:HGNC:5385]	Terminator			ENST00000616692;ENST00000612233	0.05	4.36	-4.31	8.34e-07	0.00365	0.68	1.79	0.64	43.21	9	9.43
chr20:2653786-2659172(+)	chr20	2653786	2659172	+	5387	0.108147	ENST00000613370	protein_coding	chr20:2659015-2664219:-	ENSG00000101365	IDH3B	isocitrate dehydrogenase (NAD(+)) 3 non-catalytic subunit beta [Source:HGNC Symbol;Acc:HGNC:5385]	Terminator			ENST00000616692;ENST00000612233	0.05	4.36	-4.31	8.34e-07	0.00365	0.68	1.79	0.64	43.21	9	9.43
chr20:2653786-2659172(+)	chr20	2653786	2659172	+	5387	0.108147	ENST00000612233	retained_intron	chr20:2655413-2658392:+	ENSG00000101361	NOP56	NOP56 ribonucleoprotein [Source:HGNC Symbol;Acc:HGNC:15911]	Promoter;Genebody;Terminator		ENST00000612233		0.05	4.36	-4.31	8.34e-07	0.00365	0.68	1.79	0.64	43.21	9	9.43
chr20:2653786-2659172(+)	chr20	2653786	2659172	+	5387	0.108147	ENST00000616692	retained_intron	chr20:2655547-2658393:+	ENSG00000101361	NOP56	NOP56 ribonucleoprotein [Source:HGNC Symbol;Acc:HGNC:15911]	Promoter;Genebody;Terminator		ENST00000616692		0.05	4.36	-4.31	8.34e-07	0.00365	0.68	1.79	0.64	43.21	9	9.43
chr20:2653786-2659172(+)	chr20	2653786	2659172	+	5387	0.108147	ENST00000492240	retained_intron	chr20:2658395-2660359:-	ENSG00000101365	IDH3B	isocitrate dehydrogenase (NAD(+)) 3 non-catalytic subunit beta [Source:HGNC Symbol;Acc:HGNC:5385]	Terminator				0.05	4.36	-4.31	8.34e-07	0.00365	0.68	1.79	0.64	43.21	9	9.43
chr20:2653786-2659172(+)	chr20	2653786	2659172	+	5387	0.108147	ENST00000488299	retained_intron	chr20:2658395-2664188:-	ENSG00000101365	IDH3B	isocitrate dehydrogenase (NAD(+)) 3 non-catalytic subunit beta [Source:HGNC Symbol;Acc:HGNC:5385]	Terminator				0.05	4.36	-4.31	8.34e-07	0.00365	0.68	1.79	0.64	43.21	9	9.43
chr20:2653786-2659172(+)	chr20	2653786	2659172	+	5387	0.108147	ENST00000466999	retained_intron	chr20:2659283-2659916:-	ENSG00000101365	IDH3B	isocitrate dehydrogenase (NAD(+)) 3 non-catalytic subunit beta [Source:HGNC Symbol;Acc:HGNC:5385]	Terminator				0.05	4.36	-4.31	8.34e-07	0.00365	0.68	1.79	0.64	43.21	9	9.43
chr20:2653786-2659172(+)	chr20	2653786	2659172	+	5387	0.108147	ENST00000479376	retained_intron	chr20:2660032-2660553:-	ENSG00000101365	IDH3B	isocitrate dehydrogenase (NAD(+)) 3 non-catalytic subunit beta [Source:HGNC Symbol;Acc:HGNC:5385]	Terminator				0.05	4.36	-4.31	8.34e-07	0.00365	0.68	1.79	0.64	43.21	9	9.43
chr20:2653786-2659172(+)	chr20	2653786	2659172	+	5387	0.108147	ENST00000462967	retained_intron	chr20:2660296-2664215:-	ENSG00000101365	IDH3B	isocitrate dehydrogenase (NAD(+)) 3 non-catalytic subunit beta [Source:HGNC Symbol;Acc:HGNC:5385]	Terminator				0.05	4.36	-4.31	8.34e-07	0.00365	0.68	1.79	0.64	43.21	9	9.43
chr20:2653786-2659172(+)	chr20	2653786	2659172	+	5387	0.108147	ENST00000491065	retained_intron	chr20:2660505-2664209:-	ENSG00000101365	IDH3B	isocitrate dehydrogenase (NAD(+)) 3 non-catalytic subunit beta [Source:HGNC Symbol;Acc:HGNC:5385]	Terminator				0.05	4.36	-4.31	8.34e-07	0.00365	0.68	1.79	0.64	43.21	9	9.43
chr3:184331593-184334483(+)	chr3	184331593	184334483	+	2891	0.313808	ENST00000352767	protein_coding	chr3:184314495-184335357:+	ENSG00000114867	EIF4G1	eukaryotic translation initiation factor 4 gamma 1 [Source:HGNC Symbol;Acc:HGNC:3296]	Genebody;Terminator		ENST00000352767		1.57	4.47	-2.9	9.33e-07	0.00365	0.68	1.79	6.41	26.59	18	21.76
chr3:184331593-184334483(+)	chr3	184331593	184334483	+	2891	0.313808	ENST00000414031	protein_coding	chr3:184314502-184335353:+	ENSG00000114867	EIF4G1	eukaryotic translation initiation factor 4 gamma 1 [Source:HGNC Symbol;Acc:HGNC:3296]	Genebody;Terminator		ENST00000414031		1.57	4.47	-2.9	9.33e-07	0.00365	0.68	1.79	6.41	26.59	18	21.76
chr3:184331593-184334483(+)	chr3	184331593	184334483	+	2891	0.313808	ENST00000392537	protein_coding	chr3:184314542-184335351:+	ENSG00000114867	EIF4G1	eukaryotic translation initiation factor 4 gamma 1 [Source:HGNC Symbol;Acc:HGNC:3296]	Genebody;Terminator		ENST00000392537		1.57	4.47	-2.9	9.33e-07	0.00365	0.68	1.79	6.41	26.59	18	21.76
chr3:184331593-184334483(+)	chr3	184331593	184334483	+	2891	0.313808	ENST00000442406	nonsense_mediated_decay	chr3:184314551-184335353:+	ENSG00000114867	EIF4G1	eukaryotic translation initiation factor 4 gamma 1 [Source:HGNC Symbol;Acc:HGNC:3296]	Genebody;Terminator		ENST00000442406		1.57	4.47	-2.9	9.33e-07	0.00365	0.68	1.79	6.41	26.59	18	21.76
chr3:184331593-184334483(+)	chr3	184331593	184334483	+	2891	0.313808	ENST00000435046	protein_coding	chr3:184314567-184335017:+	ENSG00000114867	EIF4G1	eukaryotic translation initiation factor 4 gamma 1 [Source:HGNC Symbol;Acc:HGNC:3296]	Genebody;Terminator		ENST00000435046		1.57	4.47	-2.9	9.33e-07	0.00365	0.68	1.79	6.41	26.59	18	21.76
chr3:184331593-184334483(+)	chr3	184331593	184334483	+	2891	0.313808	ENST00000382330	protein_coding	chr3:184314567-184335017:+	ENSG00000114867	EIF4G1	eukaryotic translation initiation factor 4 gamma 1 [Source:HGNC Symbol;Acc:HGNC:3296]	Genebody;Terminator		ENST00000382330		1.57	4.47	-2.9	9.33e-07	0.00365	0.68	1.79	6.41	26.59	18	21.76
chr3:184331593-184334483(+)	chr3	184331593	184334483	+	2891	0.313808	ENST00000346169	protein_coding	chr3:184314606-184335353:+	ENSG00000114867	EIF4G1	eukaryotic translation initiation factor 4 gamma 1 [Source:HGNC Symbol;Acc:HGNC:3296]	Genebody;Terminator		ENST00000346169		1.57	4.47	-2.9	9.33e-07	0.00365	0.68	1.79	6.41	26.59	18	21.76
chr3:184331593-184334483(+)	chr3	184331593	184334483	+	2891	0.313808	ENST00000350481	protein_coding	chr3:184314606-184335353:+	ENSG00000114867	EIF4G1	eukaryotic translation initiation factor 4 gamma 1 [Source:HGNC Symbol;Acc:HGNC:3296]	Genebody;Terminator		ENST00000350481		1.57	4.47	-2.9	9.33e-07	0.00365	0.68	1.79	6.41	26.59	18	21.76
chr3:184331593-184334483(+)	chr3	184331593	184334483	+	2891	0.313808	ENST00000427845	protein_coding	chr3:184315164-184334908:+	ENSG00000114867	EIF4G1	eukaryotic translation initiation factor 4 gamma 1 [Source:HGNC Symbol;Acc:HGNC:3296]	Genebody;Terminator		ENST00000427845		1.57	4.47	-2.9	9.33e-07	0.00365	0.68	1.79	6.41	26.59	18	21.76
chr3:184331593-184334483(+)	chr3	184331593	184334483	+	2891	0.313808	ENST00000342981	protein_coding	chr3:184315166-184335358:+	ENSG00000114867	EIF4G1	eukaryotic translation initiation factor 4 gamma 1 [Source:HGNC Symbol;Acc:HGNC:3296]	Genebody;Terminator		ENST00000342981		1.57	4.47	-2.9	9.33e-07	0.00365	0.68	1.79	6.41	26.59	18	21.76
chr3:184331593-184334483(+)	chr3	184331593	184334483	+	2891	0.313808	ENST00000424196	protein_coding	chr3:184315408-184335351:+	ENSG00000114867	EIF4G1	eukaryotic translation initiation factor 4 gamma 1 [Source:HGNC Symbol;Acc:HGNC:3296]	Genebody;Terminator		ENST00000424196		1.57	4.47	-2.9	9.33e-07	0.00365	0.68	1.79	6.41	26.59	18	21.76
chr3:184331593-184334483(+)	chr3	184331593	184334483	+	2891	0.313808	ENST00000411531	protein_coding	chr3:184316192-184334908:+	ENSG00000114867	EIF4G1	eukaryotic translation initiation factor 4 gamma 1 [Source:HGNC Symbol;Acc:HGNC:3296]	Genebody;Terminator		ENST00000411531		1.57	4.47	-2.9	9.33e-07	0.00365	0.68	1.79	6.41	26.59	18	21.76
chr3:184331593-184334483(+)	chr3	184331593	184334483	+	2891	0.313808	ENST00000441154	protein_coding	chr3:184319757-184334908:+	ENSG00000114867	EIF4G1	eukaryotic translation initiation factor 4 gamma 1 [Source:HGNC Symbol;Acc:HGNC:3296]	Genebody;Terminator		ENST00000441154		1.57	4.47	-2.9	9.33e-07	0.00365	0.68	1.79	6.41	26.59	18	21.76
chr3:184331593-184334483(+)	chr3	184331593	184334483	+	2891	0.313808	ENST00000434061	protein_coding	chr3:184320313-184335351:+	ENSG00000114867	EIF4G1	eukaryotic translation initiation factor 4 gamma 1 [Source:HGNC Symbol;Acc:HGNC:3296]	Genebody;Terminator		ENST00000434061		1.57	4.47	-2.9	9.33e-07	0.00365	0.68	1.79	6.41	26.59	18	21.76
chr3:184331593-184334483(+)	chr3	184331593	184334483	+	2891	0.313808	ENST00000676453	nonsense_mediated_decay	chr3:184320927-184335351:+	ENSG00000114867	EIF4G1	eukaryotic translation initiation factor 4 gamma 1 [Source:HGNC Symbol;Acc:HGNC:3296]	Genebody;Terminator		ENST00000676453		1.57	4.47	-2.9	9.33e-07	0.00365	0.68	1.79	6.41	26.59	18	21.76
chr3:184331593-184334483(+)	chr3	184331593	184334483	+	2891	0.313808	ENST00000422614	nonsense_mediated_decay	chr3:184327949-184332086:+	ENSG00000114867	EIF4G1	eukaryotic translation initiation factor 4 gamma 1 [Source:HGNC Symbol;Acc:HGNC:3296]	Terminator		ENST00000422614		1.57	4.47	-2.9	9.33e-07	0.00365	0.68	1.79	6.41	26.59	18	21.76
chr3:184331593-184334483(+)	chr3	184331593	184334483	+	2891	0.313808	ENST00000450976	protein_coding	chr3:184335926-184345033:+	ENSG00000175182	FAM131A	family with sequence similarity 131 member A [Source:HGNC Symbol;Acc:HGNC:28308]	Promoter				1.57	4.47	-2.9	9.33e-07	0.00365	0.68	1.79	6.41	26.59	18	21.76
chr3:184331593-184334483(+)	chr3	184331593	184334483	+	2891	0.313808	ENST00000418281	protein_coding	chr3:184335929-184346239:+	ENSG00000175182	FAM131A	family with sequence similarity 131 member A [Source:HGNC Symbol;Acc:HGNC:28308]	Promoter				1.57	4.47	-2.9	9.33e-07	0.00365	0.68	1.79	6.41	26.59	18	21.76
chr3:184331593-184334483(+)	chr3	184331593	184334483	+	2891	0.313808	ENST00000340957	protein_coding	chr3:184335937-184346273:+	ENSG00000175182	FAM131A	family with sequence similarity 131 member A [Source:HGNC Symbol;Acc:HGNC:28308]	Promoter				1.57	4.47	-2.9	9.33e-07	0.00365	0.68	1.79	6.41	26.59	18	21.76
chr3:184331593-184334483(+)	chr3	184331593	184334483	+	2891	0.313808	ENST00000433578	protein_coding	chr3:184335945-184342860:+	ENSG00000175182	FAM131A	family with sequence similarity 131 member A [Source:HGNC Symbol;Acc:HGNC:28308]	Promoter				1.57	4.47	-2.9	9.33e-07	0.00365	0.68	1.79	6.41	26.59	18	21.76
chr3:184331593-184334483(+)	chr3	184331593	184334483	+	2891	0.313808	ENST00000460829	retained_intron	chr3:184328117-184335054:+	ENSG00000114867	EIF4G1	eukaryotic translation initiation factor 4 gamma 1 [Source:HGNC Symbol;Acc:HGNC:3296]	Genebody;Terminator		ENST00000460829		1.57	4.47	-2.9	9.33e-07	0.00365	0.68	1.79	6.41	26.59	18	21.76
chr3:184331593-184334483(+)	chr3	184331593	184334483	+	2891	0.313808	ENST00000475721	retained_intron	chr3:184328616-184335317:+	ENSG00000114867	EIF4G1	eukaryotic translation initiation factor 4 gamma 1 [Source:HGNC Symbol;Acc:HGNC:3296]	Genebody;Terminator		ENST00000475721		1.57	4.47	-2.9	9.33e-07	0.00365	0.68	1.79	6.41	26.59	18	21.76
chr3:184331593-184334483(+)	chr3	184331593	184334483	+	2891	0.313808	ENST00000478291	retained_intron	chr3:184331314-184332105:+	ENSG00000114867	EIF4G1	eukaryotic translation initiation factor 4 gamma 1 [Source:HGNC Symbol;Acc:HGNC:3296]	Promoter;Terminator		ENST00000478291		1.57	4.47	-2.9	9.33e-07	0.00365	0.68	1.79	6.41	26.59	18	21.76
chr3:184331593-184334483(+)	chr3	184331593	184334483	+	2891	0.313808	ENST00000464548	retained_intron	chr3:184328669-184331853:+	ENSG00000114867	EIF4G1	eukaryotic translation initiation factor 4 gamma 1 [Source:HGNC Symbol;Acc:HGNC:3296]	Terminator		ENST00000464548		1.57	4.47	-2.9	9.33e-07	0.00365	0.68	1.79	6.41	26.59	18	21.76
chr10:102143083-102146527(+)	chr10	102143083	102146527	+	3445	0.188201	ENST00000370012	protein_coding	chr10:102141492-102150180:+	ENSG00000148840	PPRC1	PPARG related coactivator 1 [Source:HGNC Symbol;Acc:HGNC:30025]	Genebody		ENST00000370012		1.4	4.38	-2.98	1.51e-06	0.00534	5.41	1.2	1.28	29.91	15	17.41
chr10:102143083-102146527(+)	chr10	102143083	102146527	+	3445	0.188201	ENST00000413464	protein_coding	chr10:102132994-102150331:+	ENSG00000148840	PPRC1	PPARG related coactivator 1 [Source:HGNC Symbol;Acc:HGNC:30025]	Genebody		ENST00000413464		1.4	4.38	-2.98	1.51e-06	0.00534	5.41	1.2	1.28	29.91	15	17.41
chr10:102143083-102146527(+)	chr10	102143083	102146527	+	3445	0.188201	ENST00000278070	protein_coding	chr10:102133040-102150333:+	ENSG00000148840	PPRC1	PPARG related coactivator 1 [Source:HGNC Symbol;Acc:HGNC:30025]	Genebody		ENST00000278070		1.4	4.38	-2.98	1.51e-06	0.00534	5.41	1.2	1.28	29.91	15	17.41
chr19:10110252-10112333(-)	chr19	10110252	10112333	-	2082	-0.14598	ENST00000321826	protein_coding	chr19:10111693-10115372:+	ENSG00000244165	P2RY11	purinergic receptor P2Y11 [Source:HGNC Symbol;Acc:HGNC:8540]	Promoter	promoter_antisense			-0.65	4.11	-4.75	2.47e-06	0.0203	0.68	0.6	0.64	33.24	9	9.43
chr19:10110252-10112333(-)	chr19	10110252	10112333	-	2082	-0.14598	ENST00000428358	protein_coding	chr19:10106223-10114780:+	ENSG00000243207	PPAN-P2RY11	PPAN-P2RY11 readthrough [Source:HGNC Symbol;Acc:HGNC:33526]	Genebody	genic_antisense			-0.65	4.11	-4.75	2.47e-06	0.0203	0.68	0.6	0.64	33.24	9	9.43
chr19:10110252-10112333(-)	chr19	10110252	10112333	-	2082	-0.14598	ENST00000253107	protein_coding	chr19:10106362-10112012:+	ENSG00000130810	PPAN	peter pan homolog [Source:HGNC Symbol;Acc:HGNC:9227]	Genebody;Terminator	genic_antisense			-0.65	4.11	-4.75	2.47e-06	0.0203	0.68	0.6	0.64	33.24	9	9.43
chr19:10110252-10112333(-)	chr19	10110252	10112333	-	2082	-0.14598	ENST00000393796	protein_coding	chr19:10106395-10114738:+	ENSG00000243207	PPAN-P2RY11	PPAN-P2RY11 readthrough [Source:HGNC Symbol;Acc:HGNC:33526]	Genebody	genic_antisense			-0.65	4.11	-4.75	2.47e-06	0.0203	0.68	0.6	0.64	33.24	9	9.43
chr19:10110252-10112333(-)	chr19	10110252	10112333	-	2082	-0.14598	ENST00000393793	protein_coding	chr19:10106419-10111254:+	ENSG00000130810	PPAN	peter pan homolog [Source:HGNC Symbol;Acc:HGNC:9227]	Genebody;Terminator	genic_antisense			-0.65	4.11	-4.75	2.47e-06	0.0203	0.68	0.6	0.64	33.24	9	9.43
chr19:10110252-10112333(-)	chr19	10110252	10112333	-	2082	-0.14598	ENST00000444703	protein_coding	chr19:10110146-10111296:+	ENSG00000130810	PPAN	peter pan homolog [Source:HGNC Symbol;Acc:HGNC:9227]	Promoter;Terminator	promoter_antisense			-0.65	4.11	-4.75	2.47e-06	0.0203	0.68	0.6	0.64	33.24	9	9.43
chr19:10110252-10112333(-)	chr19	10110252	10112333	-	2082	-0.14598	ENST00000446223	protein_coding	chr19:10106639-10110241:+	ENSG00000130810	PPAN	peter pan homolog [Source:HGNC Symbol;Acc:HGNC:9227]	Terminator				-0.65	4.11	-4.75	2.47e-06	0.0203	0.68	0.6	0.64	33.24	9	9.43
chr19:10110252-10112333(-)	chr19	10110252	10112333	-	2082	-0.14598	ENST00000468881	retained_intron	chr19:10109962-10110829:+	ENSG00000130810	PPAN	peter pan homolog [Source:HGNC Symbol;Acc:HGNC:9227]	Promoter;Terminator	promoter_antisense			-0.65	4.11	-4.75	2.47e-06	0.0203	0.68	0.6	0.64	33.24	9	9.43
chr19:10110252-10112333(-)	chr19	10110252	10112333	-	2082	-0.14598	ENST00000486482	retained_intron	chr19:10110458-10111634:+	ENSG00000130810	PPAN	peter pan homolog [Source:HGNC Symbol;Acc:HGNC:9227]	Promoter;Terminator	promoter_antisense			-0.65	4.11	-4.75	2.47e-06	0.0203	0.68	0.6	0.64	33.24	9	9.43
chr19:10110252-10112333(-)	chr19	10110252	10112333	-	2082	-0.14598	ENST00000466025	retained_intron	chr19:10107990-10110315:+	ENSG00000130810	PPAN	peter pan homolog [Source:HGNC Symbol;Acc:HGNC:9227]	Terminator				-0.65	4.11	-4.75	2.47e-06	0.0203	0.68	0.6	0.64	33.24	9	9.43
chr7:157237212-157241463(+)	chr7	157237212	157241463	+	4252	0.206983	ENST00000348165	protein_coding	chr7:157138926-157269370:+	ENSG00000009335	UBE3C	ubiquitin protein ligase E3C [Source:HGNC Symbol;Acc:HGNC:16803]	Genebody		ENST00000348165		0.12	4.05	-3.93	3.34e-06	0.0107	2.03	0.6	0.64	27.7	14	7.98
chr7:157237212-157241463(+)	chr7	157237212	157241463	+	4252	0.206983	ENST00000470408	retained_intron	chr7:157220668-157269116:+	ENSG00000009335	UBE3C	ubiquitin protein ligase E3C [Source:HGNC Symbol;Acc:HGNC:16803]	Genebody		ENST00000470408		0.12	4.05	-3.93	3.34e-06	0.0107	2.03	0.6	0.64	27.7	14	7.98
chr7:157237212-157241463(+)	chr7	157237212	157241463	+	4252	0.206983	ENST00000494532	retained_intron	chr7:157225502-157248624:+	ENSG00000009335	UBE3C	ubiquitin protein ligase E3C [Source:HGNC Symbol;Acc:HGNC:16803]	Genebody		ENST00000494532		0.12	4.05	-3.93	3.34e-06	0.0107	2.03	0.6	0.64	27.7	14	7.98
chr3:184331309-184335057(-)	chr3	184331309	184335057	-	3749	-0.283784	ENST00000352767	protein_coding	chr3:184314495-184335357:+	ENSG00000114867	EIF4G1	eukaryotic translation initiation factor 4 gamma 1 [Source:HGNC Symbol;Acc:HGNC:3296]	Genebody;Terminator	genic_antisense			2.24	4.58	-2.33	3.78e-06	0.0271	4.06	1.79	8.34	28.25	23	20.31
chr3:184331309-184335057(-)	chr3	184331309	184335057	-	3749	-0.283784	ENST00000414031	protein_coding	chr3:184314502-184335353:+	ENSG00000114867	EIF4G1	eukaryotic translation initiation factor 4 gamma 1 [Source:HGNC Symbol;Acc:HGNC:3296]	Genebody;Terminator	genic_antisense			2.24	4.58	-2.33	3.78e-06	0.0271	4.06	1.79	8.34	28.25	23	20.31
chr3:184331309-184335057(-)	chr3	184331309	184335057	-	3749	-0.283784	ENST00000392537	protein_coding	chr3:184314542-184335351:+	ENSG00000114867	EIF4G1	eukaryotic translation initiation factor 4 gamma 1 [Source:HGNC Symbol;Acc:HGNC:3296]	Genebody;Terminator	genic_antisense			2.24	4.58	-2.33	3.78e-06	0.0271	4.06	1.79	8.34	28.25	23	20.31
chr3:184331309-184335057(-)	chr3	184331309	184335057	-	3749	-0.283784	ENST00000442406	nonsense_mediated_decay	chr3:184314551-184335353:+	ENSG00000114867	EIF4G1	eukaryotic translation initiation factor 4 gamma 1 [Source:HGNC Symbol;Acc:HGNC:3296]	Genebody;Terminator	genic_antisense			2.24	4.58	-2.33	3.78e-06	0.0271	4.06	1.79	8.34	28.25	23	20.31
chr3:184331309-184335057(-)	chr3	184331309	184335057	-	3749	-0.283784	ENST00000435046	protein_coding	chr3:184314567-184335017:+	ENSG00000114867	EIF4G1	eukaryotic translation initiation factor 4 gamma 1 [Source:HGNC Symbol;Acc:HGNC:3296]	Genebody;Terminator	genic_antisense			2.24	4.58	-2.33	3.78e-06	0.0271	4.06	1.79	8.34	28.25	23	20.31
chr3:184331309-184335057(-)	chr3	184331309	184335057	-	3749	-0.283784	ENST00000382330	protein_coding	chr3:184314567-184335017:+	ENSG00000114867	EIF4G1	eukaryotic translation initiation factor 4 gamma 1 [Source:HGNC Symbol;Acc:HGNC:3296]	Genebody;Terminator	genic_antisense			2.24	4.58	-2.33	3.78e-06	0.0271	4.06	1.79	8.34	28.25	23	20.31
chr3:184331309-184335057(-)	chr3	184331309	184335057	-	3749	-0.283784	ENST00000346169	protein_coding	chr3:184314606-184335353:+	ENSG00000114867	EIF4G1	eukaryotic translation initiation factor 4 gamma 1 [Source:HGNC Symbol;Acc:HGNC:3296]	Genebody;Terminator	genic_antisense			2.24	4.58	-2.33	3.78e-06	0.0271	4.06	1.79	8.34	28.25	23	20.31
chr3:184331309-184335057(-)	chr3	184331309	184335057	-	3749	-0.283784	ENST00000350481	protein_coding	chr3:184314606-184335353:+	ENSG00000114867	EIF4G1	eukaryotic translation initiation factor 4 gamma 1 [Source:HGNC Symbol;Acc:HGNC:3296]	Genebody;Terminator	genic_antisense			2.24	4.58	-2.33	3.78e-06	0.0271	4.06	1.79	8.34	28.25	23	20.31
chr3:184331309-184335057(-)	chr3	184331309	184335057	-	3749	-0.283784	ENST00000427845	protein_coding	chr3:184315164-184334908:+	ENSG00000114867	EIF4G1	eukaryotic translation initiation factor 4 gamma 1 [Source:HGNC Symbol;Acc:HGNC:3296]	Genebody;Terminator	genic_antisense			2.24	4.58	-2.33	3.78e-06	0.0271	4.06	1.79	8.34	28.25	23	20.31
chr3:184331309-184335057(-)	chr3	184331309	184335057	-	3749	-0.283784	ENST00000342981	protein_coding	chr3:184315166-184335358:+	ENSG00000114867	EIF4G1	eukaryotic translation initiation factor 4 gamma 1 [Source:HGNC Symbol;Acc:HGNC:3296]	Genebody;Terminator	genic_antisense			2.24	4.58	-2.33	3.78e-06	0.0271	4.06	1.79	8.34	28.25	23	20.31
chr3:184331309-184335057(-)	chr3	184331309	184335057	-	3749	-0.283784	ENST00000424196	protein_coding	chr3:184315408-184335351:+	ENSG00000114867	EIF4G1	eukaryotic translation initiation factor 4 gamma 1 [Source:HGNC Symbol;Acc:HGNC:3296]	Genebody;Terminator	genic_antisense			2.24	4.58	-2.33	3.78e-06	0.0271	4.06	1.79	8.34	28.25	23	20.31
chr3:184331309-184335057(-)	chr3	184331309	184335057	-	3749	-0.283784	ENST00000411531	protein_coding	chr3:184316192-184334908:+	ENSG00000114867	EIF4G1	eukaryotic translation initiation factor 4 gamma 1 [Source:HGNC Symbol;Acc:HGNC:3296]	Genebody;Terminator	genic_antisense			2.24	4.58	-2.33	3.78e-06	0.0271	4.06	1.79	8.34	28.25	23	20.31
chr3:184331309-184335057(-)	chr3	184331309	184335057	-	3749	-0.283784	ENST00000441154	protein_coding	chr3:184319757-184334908:+	ENSG00000114867	EIF4G1	eukaryotic translation initiation factor 4 gamma 1 [Source:HGNC Symbol;Acc:HGNC:3296]	Genebody;Terminator	genic_antisense			2.24	4.58	-2.33	3.78e-06	0.0271	4.06	1.79	8.34	28.25	23	20.31
chr3:184331309-184335057(-)	chr3	184331309	184335057	-	3749	-0.283784	ENST00000434061	protein_coding	chr3:184320313-184335351:+	ENSG00000114867	EIF4G1	eukaryotic translation initiation factor 4 gamma 1 [Source:HGNC Symbol;Acc:HGNC:3296]	Genebody;Terminator	genic_antisense			2.24	4.58	-2.33	3.78e-06	0.0271	4.06	1.79	8.34	28.25	23	20.31
chr3:184331309-184335057(-)	chr3	184331309	184335057	-	3749	-0.283784	ENST00000676453	nonsense_mediated_decay	chr3:184320927-184335351:+	ENSG00000114867	EIF4G1	eukaryotic translation initiation factor 4 gamma 1 [Source:HGNC Symbol;Acc:HGNC:3296]	Genebody;Terminator	genic_antisense			2.24	4.58	-2.33	3.78e-06	0.0271	4.06	1.79	8.34	28.25	23	20.31
chr3:184331309-184335057(-)	chr3	184331309	184335057	-	3749	-0.283784	ENST00000422614	nonsense_mediated_decay	chr3:184327949-184332086:+	ENSG00000114867	EIF4G1	eukaryotic translation initiation factor 4 gamma 1 [Source:HGNC Symbol;Acc:HGNC:3296]	Terminator				2.24	4.58	-2.33	3.78e-06	0.0271	4.06	1.79	8.34	28.25	23	20.31
chr3:184331309-184335057(-)	chr3	184331309	184335057	-	3749	-0.283784	ENST00000450976	protein_coding	chr3:184335926-184345033:+	ENSG00000175182	FAM131A	family with sequence similarity 131 member A [Source:HGNC Symbol;Acc:HGNC:28308]	Promoter	promoter_antisense			2.24	4.58	-2.33	3.78e-06	0.0271	4.06	1.79	8.34	28.25	23	20.31
chr3:184331309-184335057(-)	chr3	184331309	184335057	-	3749	-0.283784	ENST00000418281	protein_coding	chr3:184335929-184346239:+	ENSG00000175182	FAM131A	family with sequence similarity 131 member A [Source:HGNC Symbol;Acc:HGNC:28308]	Promoter	promoter_antisense			2.24	4.58	-2.33	3.78e-06	0.0271	4.06	1.79	8.34	28.25	23	20.31
chr3:184331309-184335057(-)	chr3	184331309	184335057	-	3749	-0.283784	ENST00000340957	protein_coding	chr3:184335937-184346273:+	ENSG00000175182	FAM131A	family with sequence similarity 131 member A [Source:HGNC Symbol;Acc:HGNC:28308]	Promoter	promoter_antisense			2.24	4.58	-2.33	3.78e-06	0.0271	4.06	1.79	8.34	28.25	23	20.31
chr3:184331309-184335057(-)	chr3	184331309	184335057	-	3749	-0.283784	ENST00000433578	protein_coding	chr3:184335945-184342860:+	ENSG00000175182	FAM131A	family with sequence similarity 131 member A [Source:HGNC Symbol;Acc:HGNC:28308]	Promoter	promoter_antisense			2.24	4.58	-2.33	3.78e-06	0.0271	4.06	1.79	8.34	28.25	23	20.31
chr3:184331309-184335057(-)	chr3	184331309	184335057	-	3749	-0.283784	ENST00000460829	retained_intron	chr3:184328117-184335054:+	ENSG00000114867	EIF4G1	eukaryotic translation initiation factor 4 gamma 1 [Source:HGNC Symbol;Acc:HGNC:3296]	Genebody;Terminator	genic_antisense			2.24	4.58	-2.33	3.78e-06	0.0271	4.06	1.79	8.34	28.25	23	20.31
chr3:184331309-184335057(-)	chr3	184331309	184335057	-	3749	-0.283784	ENST00000475721	retained_intron	chr3:184328616-184335317:+	ENSG00000114867	EIF4G1	eukaryotic translation initiation factor 4 gamma 1 [Source:HGNC Symbol;Acc:HGNC:3296]	Genebody;Terminator	genic_antisense			2.24	4.58	-2.33	3.78e-06	0.0271	4.06	1.79	8.34	28.25	23	20.31
chr3:184331309-184335057(-)	chr3	184331309	184335057	-	3749	-0.283784	ENST00000478291	retained_intron	chr3:184331314-184332105:+	ENSG00000114867	EIF4G1	eukaryotic translation initiation factor 4 gamma 1 [Source:HGNC Symbol;Acc:HGNC:3296]	Promoter;Terminator	promoter_antisense			2.24	4.58	-2.33	3.78e-06	0.0271	4.06	1.79	8.34	28.25	23	20.31
chr3:184331309-184335057(-)	chr3	184331309	184335057	-	3749	-0.283784	ENST00000464548	retained_intron	chr3:184328669-184331853:+	ENSG00000114867	EIF4G1	eukaryotic translation initiation factor 4 gamma 1 [Source:HGNC Symbol;Acc:HGNC:3296]	Terminator				2.24	4.58	-2.33	3.78e-06	0.0271	4.06	1.79	8.34	28.25	23	20.31
chr5:140452188-140457174(-)	chr5	140452188	140457174	-	4987	0.0728805	ENST00000616482	protein_coding	chr5:140401814-140472476:+	ENSG00000131503	ANKHD1	ankyrin repeat and KH domain containing 1 [Source:HGNC Symbol;Acc:HGNC:24714]	Genebody	genic_antisense			0.09	4.12	-4.03	4.37e-06	0.0279	1.35	1.2	0.64	36.01	6	10.16
chr5:140452188-140457174(-)	chr5	140452188	140457174	-	4987	0.0728805	ENST00000394723	protein_coding	chr5:140401854-140472477:+	ENSG00000131503	ANKHD1	ankyrin repeat and KH domain containing 1 [Source:HGNC Symbol;Acc:HGNC:24714]	Genebody	genic_antisense			0.09	4.12	-4.03	4.37e-06	0.0279	1.35	1.2	0.64	36.01	6	10.16
chr5:140452188-140457174(-)	chr5	140452188	140457174	-	4987	0.0728805	ENST00000394722	protein_coding	chr5:140401921-140472477:+	ENSG00000131503	ANKHD1	ankyrin repeat and KH domain containing 1 [Source:HGNC Symbol;Acc:HGNC:24714]	Genebody	genic_antisense			0.09	4.12	-4.03	4.37e-06	0.0279	1.35	1.2	0.64	36.01	6	10.16
chr5:140452188-140457174(-)	chr5	140452188	140457174	-	4987	0.0728805	ENST00000297183	protein_coding	chr5:140401814-140539418:+	ENSG00000131503	ANKHD1	ankyrin repeat and KH domain containing 1 [Source:HGNC Symbol;Acc:HGNC:24714]	Genebody	genic_antisense			0.09	4.12	-4.03	4.37e-06	0.0279	1.35	1.2	0.64	36.01	6	10.16
chr5:140452188-140457174(-)	chr5	140452188	140457174	-	4987	0.0728805	ENST00000360839	protein_coding	chr5:140401833-140539849:+	ENSG00000131503	ANKHD1	ankyrin repeat and KH domain containing 1 [Source:HGNC Symbol;Acc:HGNC:24714]	Genebody	genic_antisense			0.09	4.12	-4.03	4.37e-06	0.0279	1.35	1.2	0.64	36.01	6	10.16
chr5:140452188-140457174(-)	chr5	140452188	140457174	-	4987	0.0728805	ENST00000421134	protein_coding	chr5:140401850-140526142:+	ENSG00000131503	ANKHD1	ankyrin repeat and KH domain containing 1 [Source:HGNC Symbol;Acc:HGNC:24714]	Genebody	genic_antisense			0.09	4.12	-4.03	4.37e-06	0.0279	1.35	1.2	0.64	36.01	6	10.16
chr5:140452188-140457174(-)	chr5	140452188	140457174	-	4987	0.0728805	ENST00000532219	protein_coding	chr5:140401908-140549569:+	ENSG00000254996	ANKHD1-EIF4EBP3	ANKHD1-EIF4EBP3 readthrough [Source:HGNC Symbol;Acc:HGNC:33530]	Genebody	genic_antisense			0.09	4.12	-4.03	4.37e-06	0.0279	1.35	1.2	0.64	36.01	6	10.16
chr5:140452188-140457174(-)	chr5	140452188	140457174	-	4987	0.0728805	ENST00000490185	retained_intron	chr5:140458733-140465173:+	ENSG00000131503	ANKHD1	ankyrin repeat and KH domain containing 1 [Source:HGNC Symbol;Acc:HGNC:24714]	Promoter	promoter_antisense			0.09	4.12	-4.03	4.37e-06	0.0279	1.35	1.2	0.64	36.01	6	10.16
chr7:157237193-157241468(-)	chr7	157237193	157241468	-	4276	-0.208519	ENST00000348165	protein_coding	chr7:157138926-157269370:+	ENSG00000009335	UBE3C	ubiquitin protein ligase E3C [Source:HGNC Symbol;Acc:HGNC:16803]	Genebody	genic_antisense			0.6	4.05	-3.44	5.77e-06	0.0332	2.03	0.6	1.92	26.59	15	7.98
chr7:157237193-157241468(-)	chr7	157237193	157241468	-	4276	-0.208519	ENST00000470408	retained_intron	chr7:157220668-157269116:+	ENSG00000009335	UBE3C	ubiquitin protein ligase E3C [Source:HGNC Symbol;Acc:HGNC:16803]	Genebody	genic_antisense			0.6	4.05	-3.44	5.77e-06	0.0332	2.03	0.6	1.92	26.59	15	7.98
chr7:157237193-157241468(-)	chr7	157237193	157241468	-	4276	-0.208519	ENST00000494532	retained_intron	chr7:157225502-157248624:+	ENSG00000009335	UBE3C	ubiquitin protein ligase E3C [Source:HGNC Symbol;Acc:HGNC:16803]	Genebody	genic_antisense			0.6	4.05	-3.44	5.77e-06	0.0332	2.03	0.6	1.92	26.59	15	7.98
chr17:6909994-6914353(+)	chr17	6909994	6914353	+	4360	0.0764967	ENST00000653385	lncRNA	chr17:6875232-7012334:-	ENSG00000215067	ALOX12-AS1	ALOX12 antisense RNA 1 [Source:HGNC Symbol;Acc:HGNC:51342]	Genebody	genic_antisense			0.52	4	-3.47	6.46e-06	0.0186	0.68	2.99	0.64	23.26	13	11.61
chr17:6909994-6914353(+)	chr17	6909994	6914353	+	4360	0.0764967	ENST00000659418	lncRNA	chr17:6875234-7012296:-	ENSG00000215067	ALOX12-AS1	ALOX12 antisense RNA 1 [Source:HGNC Symbol;Acc:HGNC:51342]	Genebody	genic_antisense			0.52	4	-3.47	6.46e-06	0.0186	0.68	2.99	0.64	23.26	13	11.61
chr17:6909994-6914353(+)	chr17	6909994	6914353	+	4360	0.0764967	ENST00000572385	lncRNA	chr17:6876635-7012331:-	ENSG00000215067	ALOX12-AS1	ALOX12 antisense RNA 1 [Source:HGNC Symbol;Acc:HGNC:51342]	Genebody	genic_antisense			0.52	4	-3.47	6.46e-06	0.0186	0.68	2.99	0.64	23.26	13	11.61
chr17:6909994-6914353(+)	chr17	6909994	6914353	+	4360	0.0764967	ENST00000570562	lncRNA	chr17:6876711-7012338:-	ENSG00000215067	ALOX12-AS1	ALOX12 antisense RNA 1 [Source:HGNC Symbol;Acc:HGNC:51342]	Genebody	genic_antisense			0.52	4	-3.47	6.46e-06	0.0186	0.68	2.99	0.64	23.26	13	11.61
chr17:6909994-6914353(+)	chr17	6909994	6914353	+	4360	0.0764967	ENST00000575889	lncRNA	chr17:6876788-7012317:-	ENSG00000215067	ALOX12-AS1	ALOX12 antisense RNA 1 [Source:HGNC Symbol;Acc:HGNC:51342]	Genebody	genic_antisense			0.52	4	-3.47	6.46e-06	0.0186	0.68	2.99	0.64	23.26	13	11.61
chr17:6909994-6914353(+)	chr17	6909994	6914353	+	4360	0.0764967	ENST00000574183	lncRNA	chr17:6899914-6954107:+	ENSG00000291084	ALOX12P2	arachidonate 12-lipoxygenase pseudogene 2 [Source:NCBI gene (formerly Entrezgene);Acc:245]	Genebody		ENST00000574183		0.52	4	-3.47	6.46e-06	0.0186	0.68	2.99	0.64	23.26	13	11.61
chr14:51360824-51367629(+)	chr14	51360824	51367629	+	6806	0.228362	ENST00000555649	lncRNA	chr14:51344914-51385603:-	ENSG00000258942		novel transcript	Genebody	genic_antisense			3.19	4.94	-1.75	6.85e-06	0.0186	6.09	8.38	12.82	36	27	29.02
chr14:51360824-51367629(+)	chr14	51360824	51367629	+	6806	0.228362	ENST00000556479	lncRNA	chr14:51333068-51365557:+	ENSG00000258479	LINC00640	long intergenic non-protein coding RNA 640 [Source:HGNC Symbol;Acc:HGNC:44291]	Genebody;Terminator		ENST00000556479		3.19	4.94	-1.75	6.85e-06	0.0186	6.09	8.38	12.82	36	27	29.02
chr14:51360824-51367629(+)	chr14	51360824	51367629	+	6806	0.228362	ENST00000659908	lncRNA	chr14:51335966-51365552:+	ENSG00000258479	LINC00640	long intergenic non-protein coding RNA 640 [Source:HGNC Symbol;Acc:HGNC:44291]	Genebody;Terminator		ENST00000659908		3.19	4.94	-1.75	6.85e-06	0.0186	6.09	8.38	12.82	36	27	29.02
chr14:51360824-51367629(+)	chr14	51360824	51367629	+	6806	0.228362	ENST00000555801	lncRNA	chr14:51360718-51365545:+	ENSG00000258479	LINC00640	long intergenic non-protein coding RNA 640 [Source:HGNC Symbol;Acc:HGNC:44291]	Promoter;Genebody;Terminator		ENST00000555801		3.19	4.94	-1.75	6.85e-06	0.0186	6.09	8.38	12.82	36	27	29.02
chr14:51360824-51367629(+)	chr14	51360824	51367629	+	6806	0.228362	ENST00000554409	lncRNA	chr14:51333541-51365529:+	ENSG00000258479	LINC00640	long intergenic non-protein coding RNA 640 [Source:HGNC Symbol;Acc:HGNC:44291]	Genebody;Terminator		ENST00000554409		3.19	4.94	-1.75	6.85e-06	0.0186	6.09	8.38	12.82	36	27	29.02
chr15:44348155-44367010(+)	chr15	44348155	44367010	+	18856	0.0196794	ENST00000558847	protein_coding	chr15:44337764-44413543:+	ENSG00000166734	GOLM2	golgi membrane protein 2 [Source:HGNC Symbol;Acc:HGNC:24892]	Genebody		ENST00000558847		4.27	5.66	-1.39	8.03e-06	0.0202	12.85	15.55	29.49	63.15	44	44.25
chr15:44348155-44367010(+)	chr15	44348155	44367010	+	18856	0.0196794	ENST00000299957	protein_coding	chr15:44288719-44415758:+	ENSG00000166734	GOLM2	golgi membrane protein 2 [Source:HGNC Symbol;Acc:HGNC:24892]	Genebody		ENST00000299957		4.27	5.66	-1.39	8.03e-06	0.0202	12.85	15.55	29.49	63.15	44	44.25
chr15:44348155-44367010(+)	chr15	44348155	44367010	+	18856	0.0196794	ENST00000650436	protein_coding	chr15:44288733-44415729:+	ENSG00000166734	GOLM2	golgi membrane protein 2 [Source:HGNC Symbol;Acc:HGNC:24892]	Genebody		ENST00000650436		4.27	5.66	-1.39	8.03e-06	0.0202	12.85	15.55	29.49	63.15	44	44.25
chr15:44348155-44367010(+)	chr15	44348155	44367010	+	18856	0.0196794	ENST00000345795	protein_coding	chr15:44288760-44415757:+	ENSG00000166734	GOLM2	golgi membrane protein 2 [Source:HGNC Symbol;Acc:HGNC:24892]	Genebody		ENST00000345795		4.27	5.66	-1.39	8.03e-06	0.0202	12.85	15.55	29.49	63.15	44	44.25
chr15:44348155-44367010(+)	chr15	44348155	44367010	+	18856	0.0196794	ENST00000557945	nonsense_mediated_decay	chr15:44288731-44348918:+	ENSG00000166734	GOLM2	golgi membrane protein 2 [Source:HGNC Symbol;Acc:HGNC:24892]	Terminator		ENST00000557945		4.27	5.66	-1.39	8.03e-06	0.0202	12.85	15.55	29.49	63.15	44	44.25
chr5:140452188-140457177(+)	chr5	140452188	140457177	+	4990	-0.0728805	ENST00000616482	protein_coding	chr5:140401814-140472476:+	ENSG00000131503	ANKHD1	ankyrin repeat and KH domain containing 1 [Source:HGNC Symbol;Acc:HGNC:24714]	Genebody		ENST00000616482		1.07	4.21	-3.14	9.28e-06	0.0218	2.03	2.99	1.28	34.34	8	13.06
chr5:140452188-140457177(+)	chr5	140452188	140457177	+	4990	-0.0728805	ENST00000394723	protein_coding	chr5:140401854-140472477:+	ENSG00000131503	ANKHD1	ankyrin repeat and KH domain containing 1 [Source:HGNC Symbol;Acc:HGNC:24714]	Genebody		ENST00000394723		1.07	4.21	-3.14	9.28e-06	0.0218	2.03	2.99	1.28	34.34	8	13.06
chr5:140452188-140457177(+)	chr5	140452188	140457177	+	4990	-0.0728805	ENST00000394722	protein_coding	chr5:140401921-140472477:+	ENSG00000131503	ANKHD1	ankyrin repeat and KH domain containing 1 [Source:HGNC Symbol;Acc:HGNC:24714]	Genebody		ENST00000394722		1.07	4.21	-3.14	9.28e-06	0.0218	2.03	2.99	1.28	34.34	8	13.06
chr5:140452188-140457177(+)	chr5	140452188	140457177	+	4990	-0.0728805	ENST00000297183	protein_coding	chr5:140401814-140539418:+	ENSG00000131503	ANKHD1	ankyrin repeat and KH domain containing 1 [Source:HGNC Symbol;Acc:HGNC:24714]	Genebody		ENST00000297183		1.07	4.21	-3.14	9.28e-06	0.0218	2.03	2.99	1.28	34.34	8	13.06
chr5:140452188-140457177(+)	chr5	140452188	140457177	+	4990	-0.0728805	ENST00000360839	protein_coding	chr5:140401833-140539849:+	ENSG00000131503	ANKHD1	ankyrin repeat and KH domain containing 1 [Source:HGNC Symbol;Acc:HGNC:24714]	Genebody		ENST00000360839		1.07	4.21	-3.14	9.28e-06	0.0218	2.03	2.99	1.28	34.34	8	13.06
chr5:140452188-140457177(+)	chr5	140452188	140457177	+	4990	-0.0728805	ENST00000421134	protein_coding	chr5:140401850-140526142:+	ENSG00000131503	ANKHD1	ankyrin repeat and KH domain containing 1 [Source:HGNC Symbol;Acc:HGNC:24714]	Genebody		ENST00000421134		1.07	4.21	-3.14	9.28e-06	0.0218	2.03	2.99	1.28	34.34	8	13.06
chr5:140452188-140457177(+)	chr5	140452188	140457177	+	4990	-0.0728805	ENST00000532219	protein_coding	chr5:140401908-140549569:+	ENSG00000254996	ANKHD1-EIF4EBP3	ANKHD1-EIF4EBP3 readthrough [Source:HGNC Symbol;Acc:HGNC:33530]	Genebody		ENST00000532219		1.07	4.21	-3.14	9.28e-06	0.0218	2.03	2.99	1.28	34.34	8	13.06
chr5:140452188-140457177(+)	chr5	140452188	140457177	+	4990	-0.0728805	ENST00000490185	retained_intron	chr5:140458733-140465173:+	ENSG00000131503	ANKHD1	ankyrin repeat and KH domain containing 1 [Source:HGNC Symbol;Acc:HGNC:24714]	Promoter				1.07	4.21	-3.14	9.28e-06	0.0218	2.03	2.99	1.28	34.34	8	13.06
chr10:113042246-113045773(-)	chr10	113042246	113045773	-	3528	-0.184098	ENST00000355995	protein_coding	chr10:112950247-113167678:+	ENSG00000148737	TCF7L2	transcription factor 7 like 2 [Source:HGNC Symbol;Acc:HGNC:11641]	Genebody	genic_antisense			0.88	4.07	-3.2	1.22e-05	0.0622	0.68	4.19	0.64	26.04	10	14.51
chr10:113042246-113045773(-)	chr10	113042246	113045773	-	3528	-0.184098	ENST00000627217	protein_coding	chr10:112950247-113167678:+	ENSG00000148737	TCF7L2	transcription factor 7 like 2 [Source:HGNC Symbol;Acc:HGNC:11641]	Genebody	genic_antisense			0.88	4.07	-3.2	1.22e-05	0.0622	0.68	4.19	0.64	26.04	10	14.51
chr10:113042246-113045773(-)	chr10	113042246	113045773	-	3528	-0.184098	ENST00000277945	protein_coding	chr10:112950250-113166312:+	ENSG00000148737	TCF7L2	transcription factor 7 like 2 [Source:HGNC Symbol;Acc:HGNC:11641]	Genebody	genic_antisense			0.88	4.07	-3.2	1.22e-05	0.0622	0.68	4.19	0.64	26.04	10	14.51
chr10:113042246-113045773(-)	chr10	113042246	113045773	-	3528	-0.184098	ENST00000534894	protein_coding	chr10:112950250-113167678:+	ENSG00000148737	TCF7L2	transcription factor 7 like 2 [Source:HGNC Symbol;Acc:HGNC:11641]	Genebody	genic_antisense			0.88	4.07	-3.2	1.22e-05	0.0622	0.68	4.19	0.64	26.04	10	14.51
chr10:113042246-113045773(-)	chr10	113042246	113045773	-	3528	-0.184098	ENST00000538897	protein_coding	chr10:112950250-113167678:+	ENSG00000148737	TCF7L2	transcription factor 7 like 2 [Source:HGNC Symbol;Acc:HGNC:11641]	Genebody	genic_antisense			0.88	4.07	-3.2	1.22e-05	0.0622	0.68	4.19	0.64	26.04	10	14.51
chr10:113042246-113045773(-)	chr10	113042246	113045773	-	3528	-0.184098	ENST00000369397	protein_coding	chr10:112950452-113167678:+	ENSG00000148737	TCF7L2	transcription factor 7 like 2 [Source:HGNC Symbol;Acc:HGNC:11641]	Genebody	genic_antisense			0.88	4.07	-3.2	1.22e-05	0.0622	0.68	4.19	0.64	26.04	10	14.51
chr10:113042246-113045773(-)	chr10	113042246	113045773	-	3528	-0.184098	ENST00000355717	protein_coding	chr10:112950586-113165972:+	ENSG00000148737	TCF7L2	transcription factor 7 like 2 [Source:HGNC Symbol;Acc:HGNC:11641]	Genebody	genic_antisense			0.88	4.07	-3.2	1.22e-05	0.0622	0.68	4.19	0.64	26.04	10	14.51
chr10:113042246-113045773(-)	chr10	113042246	113045773	-	3528	-0.184098	ENST00000352065	protein_coding	chr10:112950660-113165612:+	ENSG00000148737	TCF7L2	transcription factor 7 like 2 [Source:HGNC Symbol;Acc:HGNC:11641]	Genebody	genic_antisense			0.88	4.07	-3.2	1.22e-05	0.0622	0.68	4.19	0.64	26.04	10	14.51
chr10:113042246-113045773(-)	chr10	113042246	113045773	-	3528	-0.184098	ENST00000369395	protein_coding	chr10:112950660-113165612:+	ENSG00000148737	TCF7L2	transcription factor 7 like 2 [Source:HGNC Symbol;Acc:HGNC:11641]	Genebody	genic_antisense			0.88	4.07	-3.2	1.22e-05	0.0622	0.68	4.19	0.64	26.04	10	14.51
chr10:113042246-113045773(-)	chr10	113042246	113045773	-	3528	-0.184098	ENST00000545257	protein_coding	chr10:112950664-113166160:+	ENSG00000148737	TCF7L2	transcription factor 7 like 2 [Source:HGNC Symbol;Acc:HGNC:11641]	Genebody	genic_antisense			0.88	4.07	-3.2	1.22e-05	0.0622	0.68	4.19	0.64	26.04	10	14.51
chr10:113042246-113045773(-)	chr10	113042246	113045773	-	3528	-0.184098	ENST00000704414	protein_coding	chr10:112950757-113165748:+	ENSG00000148737	TCF7L2	transcription factor 7 like 2 [Source:HGNC Symbol;Acc:HGNC:11641]	Genebody	genic_antisense			0.88	4.07	-3.2	1.22e-05	0.0622	0.68	4.19	0.64	26.04	10	14.51
chr10:113042246-113045773(-)	chr10	113042246	113045773	-	3528	-0.184098	ENST00000629706	protein_coding	chr10:112950757-113165972:+	ENSG00000148737	TCF7L2	transcription factor 7 like 2 [Source:HGNC Symbol;Acc:HGNC:11641]	Genebody	genic_antisense			0.88	4.07	-3.2	1.22e-05	0.0622	0.68	4.19	0.64	26.04	10	14.51
chr10:113042246-113045773(-)	chr10	113042246	113045773	-	3528	-0.184098	ENST00000346198	protein_coding	chr10:112950916-113141316:+	ENSG00000148737	TCF7L2	transcription factor 7 like 2 [Source:HGNC Symbol;Acc:HGNC:11641]	Genebody	genic_antisense			0.88	4.07	-3.2	1.22e-05	0.0622	0.68	4.19	0.64	26.04	10	14.51
chr14:51360809-51367694(-)	chr14	51360809	51367694	-	6886	-0.223135	ENST00000555649	lncRNA	chr14:51344914-51385603:-	ENSG00000258942		novel transcript	Genebody		ENST00000555649		3.35	4.97	-1.62	1.3e-05	0.0622	8.8	8.38	13.47	36.56	27	30.47
chr14:51360809-51367694(-)	chr14	51360809	51367694	-	6886	-0.223135	ENST00000556479	lncRNA	chr14:51333068-51365557:+	ENSG00000258479	LINC00640	long intergenic non-protein coding RNA 640 [Source:HGNC Symbol;Acc:HGNC:44291]	Genebody;Terminator	genic_antisense			3.35	4.97	-1.62	1.3e-05	0.0622	8.8	8.38	13.47	36.56	27	30.47
chr14:51360809-51367694(-)	chr14	51360809	51367694	-	6886	-0.223135	ENST00000659908	lncRNA	chr14:51335966-51365552:+	ENSG00000258479	LINC00640	long intergenic non-protein coding RNA 640 [Source:HGNC Symbol;Acc:HGNC:44291]	Genebody;Terminator	genic_antisense			3.35	4.97	-1.62	1.3e-05	0.0622	8.8	8.38	13.47	36.56	27	30.47
chr14:51360809-51367694(-)	chr14	51360809	51367694	-	6886	-0.223135	ENST00000555801	lncRNA	chr14:51360718-51365545:+	ENSG00000258479	LINC00640	long intergenic non-protein coding RNA 640 [Source:HGNC Symbol;Acc:HGNC:44291]	Promoter;Genebody;Terminator	promoter_antisense,genic_antisense			3.35	4.97	-1.62	1.3e-05	0.0622	8.8	8.38	13.47	36.56	27	30.47
chr14:51360809-51367694(-)	chr14	51360809	51367694	-	6886	-0.223135	ENST00000554409	lncRNA	chr14:51333541-51365529:+	ENSG00000258479	LINC00640	long intergenic non-protein coding RNA 640 [Source:HGNC Symbol;Acc:HGNC:44291]	Genebody;Terminator	genic_antisense			3.35	4.97	-1.62	1.3e-05	0.0622	8.8	8.38	13.47	36.56	27	30.47
chr17:58085778-58091663(+)	chr17	58085778	58091663	+	5886	0.162007	ENST00000579991	protein_coding	chr17:58083419-58095542:+	ENSG00000264364	DYNLL2	dynein light chain LC8-type 2 [Source:HGNC Symbol;Acc:HGNC:24596]	Genebody		ENST00000579991		0.05	3.79	-3.74	1.64e-05	0.0361	0.68	1.79	0.64	9.42	11	21.04
chr17:58085778-58091607(-)	chr17	58085778	58091607	-	5830	-0.162808	ENST00000579991	protein_coding	chr17:58083419-58095542:+	ENSG00000264364	DYNLL2	dynein light chain LC8-type 2 [Source:HGNC Symbol;Acc:HGNC:24596]	Genebody	genic_antisense			0.52	3.8	-3.28	2.49e-05	0.0977	0.68	2.99	0.64	14.4	10	17.41
chr17:6909996-6914368(-)	chr17	6909996	6914368	-	4373	-0.0772627	ENST00000653385	lncRNA	chr17:6875232-7012334:-	ENSG00000215067	ALOX12-AS1	ALOX12 antisense RNA 1 [Source:HGNC Symbol;Acc:HGNC:51342]	Genebody		ENST00000653385		1.19	4.02	-2.83	2.54e-05	0.0977	2.03	4.19	0.64	22.71	13	13.06
chr17:6909996-6914368(-)	chr17	6909996	6914368	-	4373	-0.0772627	ENST00000659418	lncRNA	chr17:6875234-7012296:-	ENSG00000215067	ALOX12-AS1	ALOX12 antisense RNA 1 [Source:HGNC Symbol;Acc:HGNC:51342]	Genebody		ENST00000659418		1.19	4.02	-2.83	2.54e-05	0.0977	2.03	4.19	0.64	22.71	13	13.06
chr17:6909996-6914368(-)	chr17	6909996	6914368	-	4373	-0.0772627	ENST00000572385	lncRNA	chr17:6876635-7012331:-	ENSG00000215067	ALOX12-AS1	ALOX12 antisense RNA 1 [Source:HGNC Symbol;Acc:HGNC:51342]	Genebody		ENST00000572385		1.19	4.02	-2.83	2.54e-05	0.0977	2.03	4.19	0.64	22.71	13	13.06
chr17:6909996-6914368(-)	chr17	6909996	6914368	-	4373	-0.0772627	ENST00000570562	lncRNA	chr17:6876711-7012338:-	ENSG00000215067	ALOX12-AS1	ALOX12 antisense RNA 1 [Source:HGNC Symbol;Acc:HGNC:51342]	Genebody		ENST00000570562		1.19	4.02	-2.83	2.54e-05	0.0977	2.03	4.19	0.64	22.71	13	13.06
chr17:6909996-6914368(-)	chr17	6909996	6914368	-	4373	-0.0772627	ENST00000575889	lncRNA	chr17:6876788-7012317:-	ENSG00000215067	ALOX12-AS1	ALOX12 antisense RNA 1 [Source:HGNC Symbol;Acc:HGNC:51342]	Genebody		ENST00000575889		1.19	4.02	-2.83	2.54e-05	0.0977	2.03	4.19	0.64	22.71	13	13.06
chr17:6909996-6914368(-)	chr17	6909996	6914368	-	4373	-0.0772627	ENST00000574183	lncRNA	chr17:6899914-6954107:+	ENSG00000291084	ALOX12P2	arachidonate 12-lipoxygenase pseudogene 2 [Source:NCBI gene (formerly Entrezgene);Acc:245]	Genebody	genic_antisense			1.19	4.02	-2.83	2.54e-05	0.0977	2.03	4.19	0.64	22.71	13	13.06
chr22:41693713-41696862(-)	chr22	41693713	41696862	-	3150	-0.270202	ENST00000664954	processed_transcript	chr22:41688877-41697774:+	ENSG00000184208	C22orf46	chromosome 22 putative open reading frame 46 [Source:HGNC Symbol;Acc:HGNC:26294]	Genebody;Terminator	genic_antisense			3.78	5.2	-1.42	2.55e-05	0.0977	10.15	13.76	17.31	46.53	30	34.1
chr22:41693713-41696862(-)	chr22	41693713	41696862	-	3150	-0.270202	ENST00000472110	processed_transcript	chr22:41688937-41697886:+	ENSG00000184208	C22orf46	chromosome 22 putative open reading frame 46 [Source:HGNC Symbol;Acc:HGNC:26294]	Genebody	genic_antisense			3.78	5.2	-1.42	2.55e-05	0.0977	10.15	13.76	17.31	46.53	30	34.1
chr22:41693713-41696862(-)	chr22	41693713	41696862	-	3150	-0.270202	ENST00000656592	processed_transcript	chr22:41688939-41698136:+	ENSG00000184208	C22orf46	chromosome 22 putative open reading frame 46 [Source:HGNC Symbol;Acc:HGNC:26294]	Genebody	genic_antisense			3.78	5.2	-1.42	2.55e-05	0.0977	10.15	13.76	17.31	46.53	30	34.1
chr22:41693713-41696862(-)	chr22	41693713	41696862	-	3150	-0.270202	ENST00000660688	processed_transcript	chr22:41688984-41698127:+	ENSG00000184208	C22orf46	chromosome 22 putative open reading frame 46 [Source:HGNC Symbol;Acc:HGNC:26294]	Genebody	genic_antisense			3.78	5.2	-1.42	2.55e-05	0.0977	10.15	13.76	17.31	46.53	30	34.1
chr22:41693713-41696862(-)	chr22	41693713	41696862	-	3150	-0.270202	ENST00000668666	processed_transcript	chr22:41690543-41698136:+	ENSG00000184208	C22orf46	chromosome 22 putative open reading frame 46 [Source:HGNC Symbol;Acc:HGNC:26294]	Genebody	genic_antisense			3.78	5.2	-1.42	2.55e-05	0.0977	10.15	13.76	17.31	46.53	30	34.1
chr5:131343413-131347987(+)	chr5	131343413	131347987	+	4575	0.00512821	ENST00000395246	protein_coding	chr5:131264009-131394687:+	ENSG00000158985	CDC42SE2	CDC42 small effector 2 [Source:HGNC Symbol;Acc:HGNC:18547]	Genebody		ENST00000395246		-0.65	3.6	-4.25	3.28e-05	0.0655	0.68	0.6	0.64	16.62	6	13.78
chr5:131343413-131347987(+)	chr5	131343413	131347987	+	4575	0.00512821	ENST00000505065	protein_coding	chr5:131264053-131394672:+	ENSG00000158985	CDC42SE2	CDC42 small effector 2 [Source:HGNC Symbol;Acc:HGNC:18547]	Genebody		ENST00000505065		-0.65	3.6	-4.25	3.28e-05	0.0655	0.68	0.6	0.64	16.62	6	13.78
chr5:131343413-131347987(+)	chr5	131343413	131347987	+	4575	0.00512821	ENST00000503291	protein_coding	chr5:131264068-131393106:+	ENSG00000158985	CDC42SE2	CDC42 small effector 2 [Source:HGNC Symbol;Acc:HGNC:18547]	Genebody		ENST00000503291		-0.65	3.6	-4.25	3.28e-05	0.0655	0.68	0.6	0.64	16.62	6	13.78
chr5:131343413-131347987(+)	chr5	131343413	131347987	+	4575	0.00512821	ENST00000360515	protein_coding	chr5:131264075-131394690:+	ENSG00000158985	CDC42SE2	CDC42 small effector 2 [Source:HGNC Symbol;Acc:HGNC:18547]	Genebody		ENST00000360515		-0.65	3.6	-4.25	3.28e-05	0.0655	0.68	0.6	0.64	16.62	6	13.78
chr16:31189239-31191551(+)	chr16	31189239	31191551	+	2313	0.266228	ENST00000566605	nonsense_mediated_decay	chr16:31180138-31191602:+	ENSG00000089280	FUS	FUS RNA binding protein [Source:HGNC Symbol;Acc:HGNC:4010]	Genebody;Terminator		ENST00000566605		1.46	4.12	-2.66	3.34e-05	0.0655	3.38	3.59	1.28	27.14	14	10.88
chr16:31189239-31191551(+)	chr16	31189239	31191551	+	2313	0.266228	ENST00000380244	protein_coding	chr16:31180139-31191602:+	ENSG00000089280	FUS	FUS RNA binding protein [Source:HGNC Symbol;Acc:HGNC:4010]	Genebody;Terminator		ENST00000380244		1.46	4.12	-2.66	3.34e-05	0.0655	3.38	3.59	1.28	27.14	14	10.88
chr16:31189239-31191551(+)	chr16	31189239	31191551	+	2313	0.266228	ENST00000254108	protein_coding	chr16:31180139-31191605:+	ENSG00000089280	FUS	FUS RNA binding protein [Source:HGNC Symbol;Acc:HGNC:4010]	Genebody;Terminator		ENST00000254108		1.46	4.12	-2.66	3.34e-05	0.0655	3.38	3.59	1.28	27.14	14	10.88
chr16:31189239-31191551(+)	chr16	31189239	31191551	+	2313	0.266228	ENST00000568685	protein_coding	chr16:31180151-31191575:+	ENSG00000089280	FUS	FUS RNA binding protein [Source:HGNC Symbol;Acc:HGNC:4010]	Genebody;Terminator		ENST00000568685		1.46	4.12	-2.66	3.34e-05	0.0655	3.38	3.59	1.28	27.14	14	10.88
chr16:31189239-31191551(+)	chr16	31189239	31191551	+	2313	0.266228	ENST00000568901	retained_intron	chr16:31188152-31190120:+	ENSG00000089280	FUS	FUS RNA binding protein [Source:HGNC Symbol;Acc:HGNC:4010]	Terminator		ENST00000568901		1.46	4.12	-2.66	3.34e-05	0.0655	3.38	3.59	1.28	27.14	14	10.88
chr16:31189239-31191551(+)	chr16	31189239	31191551	+	2313	0.266228	ENST00000564766	retained_intron	chr16:31188467-31189695:+	ENSG00000089280	FUS	FUS RNA binding protein [Source:HGNC Symbol;Acc:HGNC:4010]	Promoter;Terminator		ENST00000564766		1.46	4.12	-2.66	3.34e-05	0.0655	3.38	3.59	1.28	27.14	14	10.88
chr16:31189239-31191551(+)	chr16	31189239	31191551	+	2313	0.266228	ENST00000569760	retained_intron	chr16:31190216-31191605:+	ENSG00000089280	FUS	FUS RNA binding protein [Source:HGNC Symbol;Acc:HGNC:4010]	Promoter;Terminator		ENST00000569760		1.46	4.12	-2.66	3.34e-05	0.0655	3.38	3.59	1.28	27.14	14	10.88
chr16:31189239-31191551(+)	chr16	31189239	31191551	+	2313	0.266228	ENST00000483853	retained_intron	chr16:31190373-31191558:+	ENSG00000089280	FUS	FUS RNA binding protein [Source:HGNC Symbol;Acc:HGNC:4010]	Promoter;Terminator		ENST00000483853		1.46	4.12	-2.66	3.34e-05	0.0655	3.38	3.59	1.28	27.14	14	10.88
chr16:31189239-31191551(+)	chr16	31189239	31191551	+	2313	0.266228	ENST00000487509	retained_intron	chr16:31180150-31191602:+	ENSG00000089280	FUS	FUS RNA binding protein [Source:HGNC Symbol;Acc:HGNC:4010]	Genebody;Terminator		ENST00000487509		1.46	4.12	-2.66	3.34e-05	0.0655	3.38	3.59	1.28	27.14	14	10.88
chr16:31189239-31191551(+)	chr16	31189239	31191551	+	2313	0.266228	ENST00000570090	retained_intron	chr16:31185080-31187245:+	ENSG00000089280	FUS	FUS RNA binding protein [Source:HGNC Symbol;Acc:HGNC:4010]	Terminator				1.46	4.12	-2.66	3.34e-05	0.0655	3.38	3.59	1.28	27.14	14	10.88
chr22:49890427-49895711(+)	chr22	49890427	49895711	+	5285	0.0832639	ENST00000216268	protein_coding	chr22:49853844-49890080:+	ENSG00000100426	ZBED4	zinc finger BED-type containing 4 [Source:HGNC Symbol;Acc:HGNC:20721]	Terminator				-0.65	3.6	-4.25	3.84e-05	0.0712	0.68	0.6	0.64	16.62	14	5.8
chr2:101004176-101005669(+)	chr2	101004176	101005669	+	1494	0.212366	ENST00000409000	protein_coding	chr2:101002229-101004604:+	ENSG00000071082	RPL31	ribosomal protein L31 [Source:HGNC Symbol;Acc:HGNC:10334]	Terminator		ENST00000409000		0.78	3.84	-3.06	4.16e-05	0.0733	1.35	0.6	3.21	20.49	13	9.43
chr2:101004176-101005669(+)	chr2	101004176	101005669	+	1494	0.212366	ENST00000409028	protein_coding	chr2:101002283-101019728:+	ENSG00000071082	RPL31	ribosomal protein L31 [Source:HGNC Symbol;Acc:HGNC:10334]	Genebody		ENST00000409028		0.78	3.84	-3.06	4.16e-05	0.0733	1.35	0.6	3.21	20.49	13	9.43
chr2:101004176-101005669(+)	chr2	101004176	101005669	+	1494	0.212366	ENST00000264258	protein_coding	chr2:101002289-101007267:+	ENSG00000071082	RPL31	ribosomal protein L31 [Source:HGNC Symbol;Acc:HGNC:10334]	Genebody		ENST00000264258		0.78	3.84	-3.06	4.16e-05	0.0733	1.35	0.6	3.21	20.49	13	9.43
chr2:101004176-101005669(+)	chr2	101004176	101005669	+	1494	0.212366	ENST00000409320	protein_coding	chr2:101002293-101006418:+	ENSG00000071082	RPL31	ribosomal protein L31 [Source:HGNC Symbol;Acc:HGNC:10334]	Genebody;Terminator		ENST00000409320		0.78	3.84	-3.06	4.16e-05	0.0733	1.35	0.6	3.21	20.49	13	9.43
chr2:101004176-101005669(+)	chr2	101004176	101005669	+	1494	0.212366	ENST00000409733	protein_coding	chr2:101002293-101006419:+	ENSG00000071082	RPL31	ribosomal protein L31 [Source:HGNC Symbol;Acc:HGNC:10334]	Genebody;Terminator		ENST00000409733		0.78	3.84	-3.06	4.16e-05	0.0733	1.35	0.6	3.21	20.49	13	9.43
chr2:101004176-101005669(+)	chr2	101004176	101005669	+	1494	0.212366	ENST00000409650	protein_coding	chr2:101002293-101018289:+	ENSG00000071082	RPL31	ribosomal protein L31 [Source:HGNC Symbol;Acc:HGNC:10334]	Genebody		ENST00000409650		0.78	3.84	-3.06	4.16e-05	0.0733	1.35	0.6	3.21	20.49	13	9.43
chr2:101004176-101005669(+)	chr2	101004176	101005669	+	1494	0.212366	ENST00000409038	protein_coding	chr2:101002293-101018306:+	ENSG00000071082	RPL31	ribosomal protein L31 [Source:HGNC Symbol;Acc:HGNC:10334]	Genebody		ENST00000409038		0.78	3.84	-3.06	4.16e-05	0.0733	1.35	0.6	3.21	20.49	13	9.43
chr2:101004176-101005669(+)	chr2	101004176	101005669	+	1494	0.212366	ENST00000419276	nonsense_mediated_decay	chr2:101002311-101006423:+	ENSG00000071082	RPL31	ribosomal protein L31 [Source:HGNC Symbol;Acc:HGNC:10334]	Genebody;Terminator		ENST00000419276		0.78	3.84	-3.06	4.16e-05	0.0733	1.35	0.6	3.21	20.49	13	9.43
chr2:101004176-101005669(+)	chr2	101004176	101005669	+	1494	0.212366	ENST00000456292	protein_coding	chr2:101002691-101006071:+	ENSG00000071082	RPL31	ribosomal protein L31 [Source:HGNC Symbol;Acc:HGNC:10334]	Genebody;Terminator		ENST00000456292		0.78	3.84	-3.06	4.16e-05	0.0733	1.35	0.6	3.21	20.49	13	9.43
chr2:101004176-101005669(+)	chr2	101004176	101005669	+	1494	0.212366	ENST00000409711	protein_coding	chr2:101002691-101006367:+	ENSG00000071082	RPL31	ribosomal protein L31 [Source:HGNC Symbol;Acc:HGNC:10334]	Genebody;Terminator		ENST00000409711		0.78	3.84	-3.06	4.16e-05	0.0733	1.35	0.6	3.21	20.49	13	9.43
chr2:101004176-101005669(+)	chr2	101004176	101005669	+	1494	0.212366	ENST00000441435	protein_coding	chr2:101002739-101024032:+	ENSG00000071082	RPL31	ribosomal protein L31 [Source:HGNC Symbol;Acc:HGNC:10334]	Genebody		ENST00000441435		0.78	3.84	-3.06	4.16e-05	0.0733	1.35	0.6	3.21	20.49	13	9.43
chr2:101004176-101005669(+)	chr2	101004176	101005669	+	1494	0.212366	ENST00000409318	protein_coding	chr2:101007228-101151382:-	ENSG00000204634	TBC1D8	TBC1 domain family member 8 [Source:HGNC Symbol;Acc:HGNC:17791]	Terminator				0.78	3.84	-3.06	4.16e-05	0.0733	1.35	0.6	3.21	20.49	13	9.43
chr2:101004176-101005669(+)	chr2	101004176	101005669	+	1494	0.212366	ENST00000376840	protein_coding	chr2:101007617-101151253:-	ENSG00000204634	TBC1D8	TBC1 domain family member 8 [Source:HGNC Symbol;Acc:HGNC:17791]	Terminator				0.78	3.84	-3.06	4.16e-05	0.0733	1.35	0.6	3.21	20.49	13	9.43
chr2:101004176-101005669(+)	chr2	101004176	101005669	+	1494	0.212366	ENST00000452364	lncRNA	chr2:100993676-101002244:-	ENSG00000223947		novel transcript	Promoter	promoter_antisense			0.78	3.84	-3.06	4.16e-05	0.0733	1.35	0.6	3.21	20.49	13	9.43
chr11:65962160-65968988(-)	chr11	65962160	65968988	-	6829	-0.177614	ENST00000312397	protein_coding	chr11:65961734-65980137:+	ENSG00000175467	SART1	spliceosome associated factor 1, recruiter of U4/U6.U5 tri-snRNP [Source:HGNC Symbol;Acc:HGNC:10538]	Promoter;Genebody	promoter_antisense,genic_antisense			2.04	4.3	-2.25	4.79e-05	0.172	6.09	1.79	4.49	29.36	13	16.68
chr11:65962160-65968988(-)	chr11	65962160	65968988	-	6829	-0.177614	ENST00000530251	nonsense_mediated_decay	chr11:65961729-65965447:+	ENSG00000175467	SART1	spliceosome associated factor 1, recruiter of U4/U6.U5 tri-snRNP [Source:HGNC Symbol;Acc:HGNC:10538]	Promoter;Genebody;Terminator	promoter_antisense,genic_antisense			2.04	4.3	-2.25	4.79e-05	0.172	6.09	1.79	4.49	29.36	13	16.68
chr11:65962160-65968988(-)	chr11	65962160	65968988	-	6829	-0.177614	ENST00000529532	retained_intron	chr11:65961728-65967316:+	ENSG00000175467	SART1	spliceosome associated factor 1, recruiter of U4/U6.U5 tri-snRNP [Source:HGNC Symbol;Acc:HGNC:10538]	Promoter;Genebody;Terminator	promoter_antisense,genic_antisense			2.04	4.3	-2.25	4.79e-05	0.172	6.09	1.79	4.49	29.36	13	16.68
chr11:65962160-65968988(-)	chr11	65962160	65968988	-	6829	-0.177614	ENST00000532333	retained_intron	chr11:65961728-65964512:+	ENSG00000175467	SART1	spliceosome associated factor 1, recruiter of U4/U6.U5 tri-snRNP [Source:HGNC Symbol;Acc:HGNC:10538]	Promoter;Genebody;Terminator	promoter_antisense,genic_antisense			2.04	4.3	-2.25	4.79e-05	0.172	6.09	1.79	4.49	29.36	13	16.68
chr6:44251689-44255251(-)	chr6	44251689	44255251	-	3563	-0.0164492	ENST00000620073	protein_coding	chr6:44246166-44253888:+	ENSG00000096384	HSP90AB1	heat shock protein 90 alpha family class B member 1 [Source:HGNC Symbol;Acc:HGNC:5258]	Genebody;Terminator	genic_antisense			0.09	3.61	-3.52	5.14e-05	0.174	0.68	0.6	1.92	11.63	17	7.98
chr6:44251689-44255251(-)	chr6	44251689	44255251	-	3563	-0.0164492	ENST00000353801	protein_coding	chr6:44247087-44253883:+	ENSG00000096384	HSP90AB1	heat shock protein 90 alpha family class B member 1 [Source:HGNC Symbol;Acc:HGNC:5258]	Genebody;Terminator	genic_antisense			0.09	3.61	-3.52	5.14e-05	0.174	0.68	0.6	1.92	11.63	17	7.98
chr6:44251689-44255251(-)	chr6	44251689	44255251	-	3563	-0.0164492	ENST00000371646	protein_coding	chr6:44247101-44253883:+	ENSG00000096384	HSP90AB1	heat shock protein 90 alpha family class B member 1 [Source:HGNC Symbol;Acc:HGNC:5258]	Genebody;Terminator	genic_antisense			0.09	3.61	-3.52	5.14e-05	0.174	0.68	0.6	1.92	11.63	17	7.98
chr6:44251689-44255251(-)	chr6	44251689	44255251	-	3563	-0.0164492	ENST00000371554	protein_coding	chr6:44247866-44253883:+	ENSG00000096384	HSP90AB1	heat shock protein 90 alpha family class B member 1 [Source:HGNC Symbol;Acc:HGNC:5258]	Genebody;Terminator	genic_antisense			0.09	3.61	-3.52	5.14e-05	0.174	0.68	0.6	1.92	11.63	17	7.98
chr6:44251689-44255251(-)	chr6	44251689	44255251	-	3563	-0.0164492	ENST00000393810	protein_coding	chr6:44254096-44257554:-	ENSG00000157593	SLC35B2	solute carrier family 35 member B2 [Source:HGNC Symbol;Acc:HGNC:16872]	Genebody;Terminator		ENST00000393810		0.09	3.61	-3.52	5.14e-05	0.174	0.68	0.6	1.92	11.63	17	7.98
chr6:44251689-44255251(-)	chr6	44251689	44255251	-	3563	-0.0164492	ENST00000393812	protein_coding	chr6:44254101-44257528:-	ENSG00000157593	SLC35B2	solute carrier family 35 member B2 [Source:HGNC Symbol;Acc:HGNC:16872]	Genebody;Terminator		ENST00000393812		0.09	3.61	-3.52	5.14e-05	0.174	0.68	0.6	1.92	11.63	17	7.98
chr6:44251689-44255251(-)	chr6	44251689	44255251	-	3563	-0.0164492	ENST00000619636	protein_coding	chr6:44254102-44257352:-	ENSG00000157593	SLC35B2	solute carrier family 35 member B2 [Source:HGNC Symbol;Acc:HGNC:16872]	Genebody;Terminator		ENST00000619636		0.09	3.61	-3.52	5.14e-05	0.174	0.68	0.6	1.92	11.63	17	7.98
chr6:44251689-44255251(-)	chr6	44251689	44255251	-	3563	-0.0164492	ENST00000538577	protein_coding	chr6:44254102-44257571:-	ENSG00000157593	SLC35B2	solute carrier family 35 member B2 [Source:HGNC Symbol;Acc:HGNC:16872]	Genebody;Terminator		ENST00000538577		0.09	3.61	-3.52	5.14e-05	0.174	0.68	0.6	1.92	11.63	17	7.98
chr6:44251689-44255251(-)	chr6	44251689	44255251	-	3563	-0.0164492	ENST00000537814	protein_coding	chr6:44254102-44257571:-	ENSG00000157593	SLC35B2	solute carrier family 35 member B2 [Source:HGNC Symbol;Acc:HGNC:16872]	Genebody;Terminator		ENST00000537814		0.09	3.61	-3.52	5.14e-05	0.174	0.68	0.6	1.92	11.63	17	7.98
chr6:44251689-44255251(-)	chr6	44251689	44255251	-	3563	-0.0164492	ENST00000615337	protein_coding	chr6:44254102-44257890:-	ENSG00000157593	SLC35B2	solute carrier family 35 member B2 [Source:HGNC Symbol;Acc:HGNC:16872]	Genebody;Terminator		ENST00000615337		0.09	3.61	-3.52	5.14e-05	0.174	0.68	0.6	1.92	11.63	17	7.98
chr22:41693716-41696861(+)	chr22	41693716	41696861	+	3146	0.271004	ENST00000664954	processed_transcript	chr22:41688877-41697774:+	ENSG00000184208	C22orf46	chromosome 22 putative open reading frame 46 [Source:HGNC Symbol;Acc:HGNC:26294]	Genebody;Terminator		ENST00000664954		3.87	5.19	-1.32	5.78e-05	0.0971	10.82	13.76	19.23	41.54	34	34.09
chr22:41693716-41696861(+)	chr22	41693716	41696861	+	3146	0.271004	ENST00000472110	processed_transcript	chr22:41688937-41697886:+	ENSG00000184208	C22orf46	chromosome 22 putative open reading frame 46 [Source:HGNC Symbol;Acc:HGNC:26294]	Genebody		ENST00000472110		3.87	5.19	-1.32	5.78e-05	0.0971	10.82	13.76	19.23	41.54	34	34.09
chr22:41693716-41696861(+)	chr22	41693716	41696861	+	3146	0.271004	ENST00000656592	processed_transcript	chr22:41688939-41698136:+	ENSG00000184208	C22orf46	chromosome 22 putative open reading frame 46 [Source:HGNC Symbol;Acc:HGNC:26294]	Genebody		ENST00000656592		3.87	5.19	-1.32	5.78e-05	0.0971	10.82	13.76	19.23	41.54	34	34.09
chr22:41693716-41696861(+)	chr22	41693716	41696861	+	3146	0.271004	ENST00000660688	processed_transcript	chr22:41688984-41698127:+	ENSG00000184208	C22orf46	chromosome 22 putative open reading frame 46 [Source:HGNC Symbol;Acc:HGNC:26294]	Genebody		ENST00000660688		3.87	5.19	-1.32	5.78e-05	0.0971	10.82	13.76	19.23	41.54	34	34.09
chr22:41693716-41696861(+)	chr22	41693716	41696861	+	3146	0.271004	ENST00000668666	processed_transcript	chr22:41690543-41698136:+	ENSG00000184208	C22orf46	chromosome 22 putative open reading frame 46 [Source:HGNC Symbol;Acc:HGNC:26294]	Genebody		ENST00000668666		3.87	5.19	-1.32	5.78e-05	0.0971	10.82	13.76	19.23	41.54	34	34.09
chr6:38154120-38158731(-)	chr6	38154120	38158731	-	4612	-0.144047	ENST00000287218	protein_coding	chr6:37819727-38154624:+	ENSG00000156639	ZFAND3	zinc finger AN1-type containing 3 [Source:HGNC Symbol;Acc:HGNC:18019]	Terminator				-0.65	3.45	-4.09	6.22e-05	0.198	0.68	0.6	0.64	12.74	12	7.98
chr6:38154120-38158731(-)	chr6	38154120	38158731	-	4612	-0.144047	ENST00000373391	protein_coding	chr6:37819798-38154624:+	ENSG00000156639	ZFAND3	zinc finger AN1-type containing 3 [Source:HGNC Symbol;Acc:HGNC:18019]	Terminator				-0.65	3.45	-4.09	6.22e-05	0.198	0.68	0.6	0.64	12.74	12	7.98
chr11:65422543-65426988(-)	chr11	65422543	65426988	-	4446	-0.233069	ENST00000499732	lncRNA	chr11:65422774-65426457:+	ENSG00000245532	NEAT1	nuclear paraspeckle assembly transcript 1 [Source:HGNC Symbol;Acc:HGNC:30815]	Promoter;Genebody;Terminator	promoter_antisense,genic_antisense			2.07	5.29	-3.22	6.53e-05	0.198	0.68	3.59	8.34	57.06	25	35.55
chr11:65422543-65426988(-)	chr11	65422543	65426988	-	4446	-0.233069	ENST00000501122	lncRNA	chr11:65422798-65445540:+	ENSG00000245532	NEAT1	nuclear paraspeckle assembly transcript 1 [Source:HGNC Symbol;Acc:HGNC:30815]	Promoter;Genebody	promoter_antisense,genic_antisense			2.07	5.29	-3.22	6.53e-05	0.198	0.68	3.59	8.34	57.06	25	35.55
chr11:65422543-65426988(-)	chr11	65422543	65426988	-	4446	-0.233069	ENST00000601801	lncRNA	chr11:65422800-65426405:+	ENSG00000245532	NEAT1	nuclear paraspeckle assembly transcript 1 [Source:HGNC Symbol;Acc:HGNC:30815]	Promoter;Genebody;Terminator	promoter_antisense,genic_antisense			2.07	5.29	-3.22	6.53e-05	0.198	0.68	3.59	8.34	57.06	25	35.55
chr11:65422543-65426988(-)	chr11	65422543	65426988	-	4446	-0.233069	ENST00000670617	lncRNA	chr11:65422970-65426513:+	ENSG00000245532	NEAT1	nuclear paraspeckle assembly transcript 1 [Source:HGNC Symbol;Acc:HGNC:30815]	Promoter;Genebody;Terminator	promoter_antisense,genic_antisense			2.07	5.29	-3.22	6.53e-05	0.198	0.68	3.59	8.34	57.06	25	35.55
chr11:65422543-65426988(-)	chr11	65422543	65426988	-	4446	-0.233069	ENST00000646243	lncRNA	chr11:65423096-65426513:+	ENSG00000245532	NEAT1	nuclear paraspeckle assembly transcript 1 [Source:HGNC Symbol;Acc:HGNC:30815]	Promoter;Genebody;Terminator	promoter_antisense,genic_antisense			2.07	5.29	-3.22	6.53e-05	0.198	0.68	3.59	8.34	57.06	25	35.55
chr11:65422543-65426988(-)	chr11	65422543	65426988	-	4446	-0.233069	ENST00000645023	lncRNA	chr11:65423125-65426499:+	ENSG00000245532	NEAT1	nuclear paraspeckle assembly transcript 1 [Source:HGNC Symbol;Acc:HGNC:30815]	Promoter;Genebody;Terminator	promoter_antisense,genic_antisense			2.07	5.29	-3.22	6.53e-05	0.198	0.68	3.59	8.34	57.06	25	35.55
chr11:65422543-65426988(-)	chr11	65422543	65426988	-	4446	-0.233069	ENST00000642367	lncRNA	chr11:65423539-65424967:+	ENSG00000245532	NEAT1	nuclear paraspeckle assembly transcript 1 [Source:HGNC Symbol;Acc:HGNC:30815]	Promoter;Terminator	promoter_antisense			2.07	5.29	-3.22	6.53e-05	0.198	0.68	3.59	8.34	57.06	25	35.55
chr11:65422543-65426988(-)	chr11	65422543	65426988	-	4446	-0.233069	ENST00000612303	lncRNA	chr11:65422804-65424404:+	ENSG00000245532	NEAT1	nuclear paraspeckle assembly transcript 1 [Source:HGNC Symbol;Acc:HGNC:30815]	Promoter;Terminator	promoter_antisense			2.07	5.29	-3.22	6.53e-05	0.198	0.68	3.59	8.34	57.06	25	35.55
chr11:65422543-65426988(-)	chr11	65422543	65426988	-	4446	-0.233069	ENST00000616315	lncRNA	chr11:65425551-65426385:+	ENSG00000245532	NEAT1	nuclear paraspeckle assembly transcript 1 [Source:HGNC Symbol;Acc:HGNC:30815]	Promoter;Terminator	promoter_antisense			2.07	5.29	-3.22	6.53e-05	0.198	0.68	3.59	8.34	57.06	25	35.55
chr11:65422543-65426988(-)	chr11	65422543	65426988	-	4446	-0.233069	ENST00000702707	lncRNA	chr11:65421448-65421864:+	ENSG00000290057		novel transcript	Terminator				2.07	5.29	-3.22	6.53e-05	0.198	0.68	3.59	8.34	57.06	25	35.55
chr2:231711228-231713896(-)	chr2	231711228	231713896	-	2669	-0.181347	ENST00000448874	nonsense_mediated_decay	chr2:231707630-231713465:+	ENSG00000187514	PTMA	prothymosin alpha [Source:HGNC Symbol;Acc:HGNC:9623]	Genebody;Terminator	genic_antisense			0.36	3.73	-3.38	6.88e-05	0.198	0.68	0.6	2.57	24.37	9	6.53
chr2:231711228-231713896(-)	chr2	231711228	231713896	-	2669	-0.181347	ENST00000409321	protein_coding	chr2:231707684-231713108:+	ENSG00000187514	PTMA	prothymosin alpha [Source:HGNC Symbol;Acc:HGNC:9623]	Genebody;Terminator	genic_antisense			0.36	3.73	-3.38	6.88e-05	0.198	0.68	0.6	2.57	24.37	9	6.53
chr2:231711228-231713896(-)	chr2	231711228	231713896	-	2669	-0.181347	ENST00000341369	protein_coding	chr2:231708516-231713536:+	ENSG00000187514	PTMA	prothymosin alpha [Source:HGNC Symbol;Acc:HGNC:9623]	Genebody;Terminator	genic_antisense			0.36	3.73	-3.38	6.88e-05	0.198	0.68	0.6	2.57	24.37	9	6.53
chr2:231711228-231713896(-)	chr2	231711228	231713896	-	2669	-0.181347	ENST00000409115	protein_coding	chr2:231708525-231713551:+	ENSG00000187514	PTMA	prothymosin alpha [Source:HGNC Symbol;Acc:HGNC:9623]	Genebody;Terminator	genic_antisense			0.36	3.73	-3.38	6.88e-05	0.198	0.68	0.6	2.57	24.37	9	6.53
chr2:231711228-231713896(-)	chr2	231711228	231713896	-	2669	-0.181347	ENST00000409683	protein_coding	chr2:231708536-231713289:+	ENSG00000187514	PTMA	prothymosin alpha [Source:HGNC Symbol;Acc:HGNC:9623]	Genebody;Terminator	genic_antisense			0.36	3.73	-3.38	6.88e-05	0.198	0.68	0.6	2.57	24.37	9	6.53
chr2:231711228-231713896(-)	chr2	231711228	231713896	-	2669	-0.181347	ENST00000410064	protein_coding	chr2:231709781-231712856:+	ENSG00000187514	PTMA	prothymosin alpha [Source:HGNC Symbol;Acc:HGNC:9623]	Genebody;Terminator	genic_antisense			0.36	3.73	-3.38	6.88e-05	0.198	0.68	0.6	2.57	24.37	9	6.53
chr2:231711228-231713896(-)	chr2	231711228	231713896	-	2669	-0.181347	ENST00000412128	protein_coding	chr2:231710427-231713268:+	ENSG00000187514	PTMA	prothymosin alpha [Source:HGNC Symbol;Acc:HGNC:9623]	Promoter;Genebody;Terminator	promoter_antisense,genic_antisense			0.36	3.73	-3.38	6.88e-05	0.198	0.68	0.6	2.57	24.37	9	6.53
chr2:231711228-231713896(-)	chr2	231711228	231713896	-	2669	-0.181347	ENST00000440384	protein_coding	chr2:231710491-231711383:+	ENSG00000187514	PTMA	prothymosin alpha [Source:HGNC Symbol;Acc:HGNC:9623]	Promoter;Terminator	promoter_antisense			0.36	3.73	-3.38	6.88e-05	0.198	0.68	0.6	2.57	24.37	9	6.53
chr2:231711228-231713896(-)	chr2	231711228	231713896	-	2669	-0.181347	ENST00000468027	retained_intron	chr2:231708530-231712675:+	ENSG00000187514	PTMA	prothymosin alpha [Source:HGNC Symbol;Acc:HGNC:9623]	Genebody;Terminator	genic_antisense			0.36	3.73	-3.38	6.88e-05	0.198	0.68	0.6	2.57	24.37	9	6.53
chr2:231711228-231713896(-)	chr2	231711228	231713896	-	2669	-0.181347	ENST00000481928	retained_intron	chr2:231708530-231713506:+	ENSG00000187514	PTMA	prothymosin alpha [Source:HGNC Symbol;Acc:HGNC:9623]	Genebody;Terminator	genic_antisense			0.36	3.73	-3.38	6.88e-05	0.198	0.68	0.6	2.57	24.37	9	6.53
chr2:231711228-231713896(-)	chr2	231711228	231713896	-	2669	-0.181347	ENST00000467816	retained_intron	chr2:231711131-231711978:+	ENSG00000187514	PTMA	prothymosin alpha [Source:HGNC Symbol;Acc:HGNC:9623]	Promoter;Terminator	promoter_antisense			0.36	3.73	-3.38	6.88e-05	0.198	0.68	0.6	2.57	24.37	9	6.53
chr11:65419680-65426994(+)	chr11	65419680	65426994	+	7315	0.0978055	ENST00000499732	lncRNA	chr11:65422774-65426457:+	ENSG00000245532	NEAT1	nuclear paraspeckle assembly transcript 1 [Source:HGNC Symbol;Acc:HGNC:30815]	Promoter;Genebody;Terminator		ENST00000499732		3.27	5.52	-2.25	7.01e-05	0.112	4.06	10.17	14.75	67.58	34	36.27
chr11:65419680-65426994(+)	chr11	65419680	65426994	+	7315	0.0978055	ENST00000501122	lncRNA	chr11:65422798-65445540:+	ENSG00000245532	NEAT1	nuclear paraspeckle assembly transcript 1 [Source:HGNC Symbol;Acc:HGNC:30815]	Promoter;Genebody		ENST00000501122		3.27	5.52	-2.25	7.01e-05	0.112	4.06	10.17	14.75	67.58	34	36.27
chr11:65419680-65426994(+)	chr11	65419680	65426994	+	7315	0.0978055	ENST00000601801	lncRNA	chr11:65422800-65426405:+	ENSG00000245532	NEAT1	nuclear paraspeckle assembly transcript 1 [Source:HGNC Symbol;Acc:HGNC:30815]	Promoter;Genebody;Terminator		ENST00000601801		3.27	5.52	-2.25	7.01e-05	0.112	4.06	10.17	14.75	67.58	34	36.27
chr11:65419680-65426994(+)	chr11	65419680	65426994	+	7315	0.0978055	ENST00000670617	lncRNA	chr11:65422970-65426513:+	ENSG00000245532	NEAT1	nuclear paraspeckle assembly transcript 1 [Source:HGNC Symbol;Acc:HGNC:30815]	Promoter;Genebody;Terminator		ENST00000670617		3.27	5.52	-2.25	7.01e-05	0.112	4.06	10.17	14.75	67.58	34	36.27
chr11:65419680-65426994(+)	chr11	65419680	65426994	+	7315	0.0978055	ENST00000646243	lncRNA	chr11:65423096-65426513:+	ENSG00000245532	NEAT1	nuclear paraspeckle assembly transcript 1 [Source:HGNC Symbol;Acc:HGNC:30815]	Promoter;Genebody;Terminator		ENST00000646243		3.27	5.52	-2.25	7.01e-05	0.112	4.06	10.17	14.75	67.58	34	36.27
chr11:65419680-65426994(+)	chr11	65419680	65426994	+	7315	0.0978055	ENST00000645023	lncRNA	chr11:65423125-65426499:+	ENSG00000245532	NEAT1	nuclear paraspeckle assembly transcript 1 [Source:HGNC Symbol;Acc:HGNC:30815]	Promoter;Genebody;Terminator		ENST00000645023		3.27	5.52	-2.25	7.01e-05	0.112	4.06	10.17	14.75	67.58	34	36.27
chr11:65419680-65426994(+)	chr11	65419680	65426994	+	7315	0.0978055	ENST00000612303	lncRNA	chr11:65422804-65424404:+	ENSG00000245532	NEAT1	nuclear paraspeckle assembly transcript 1 [Source:HGNC Symbol;Acc:HGNC:30815]	Promoter;Terminator		ENST00000612303		3.27	5.52	-2.25	7.01e-05	0.112	4.06	10.17	14.75	67.58	34	36.27
chr11:65419680-65426994(+)	chr11	65419680	65426994	+	7315	0.0978055	ENST00000642367	lncRNA	chr11:65423539-65424967:+	ENSG00000245532	NEAT1	nuclear paraspeckle assembly transcript 1 [Source:HGNC Symbol;Acc:HGNC:30815]	Promoter;Terminator		ENST00000642367		3.27	5.52	-2.25	7.01e-05	0.112	4.06	10.17	14.75	67.58	34	36.27
chr11:65419680-65426994(+)	chr11	65419680	65426994	+	7315	0.0978055	ENST00000702707	lncRNA	chr11:65421448-65421864:+	ENSG00000290057		novel transcript	Promoter;Terminator		ENST00000702707		3.27	5.52	-2.25	7.01e-05	0.112	4.06	10.17	14.75	67.58	34	36.27
chr11:65419680-65426994(+)	chr11	65419680	65426994	+	7315	0.0978055	ENST00000616315	lncRNA	chr11:65425551-65426385:+	ENSG00000245532	NEAT1	nuclear paraspeckle assembly transcript 1 [Source:HGNC Symbol;Acc:HGNC:30815]	Promoter;Terminator		ENST00000616315		3.27	5.52	-2.25	7.01e-05	0.112	4.06	10.17	14.75	67.58	34	36.27
chr1:111716640-111722157(-)	chr1	111716640	111722157	-	5518	-0.198955	ENST00000357260	protein_coding	chr1:111722064-111739395:-	ENSG00000197852	INKA2	inka box actin regulator 2 [Source:HGNC Symbol;Acc:HGNC:28045]	Terminator		ENST00000357260		0.12	3.51	-3.38	7.53e-05	0.2	2.03	0.6	0.64	11.08	10	13.06
chr1:111716640-111722157(-)	chr1	111716640	111722157	-	5518	-0.198955	ENST00000369709	protein_coding	chr1:111619789-111716691:+	ENSG00000116473	RAP1A	RAP1A, member of RAS oncogene family [Source:HGNC Symbol;Acc:HGNC:9855]	Terminator				0.12	3.51	-3.38	7.53e-05	0.2	2.03	0.6	0.64	11.08	10	13.06
chr1:111716640-111722157(-)	chr1	111716640	111722157	-	5518	-0.198955	ENST00000687939	protein_coding	chr1:111619777-111716668:+	ENSG00000116473	RAP1A	RAP1A, member of RAS oncogene family [Source:HGNC Symbol;Acc:HGNC:9855]	Terminator				0.12	3.51	-3.38	7.53e-05	0.2	2.03	0.6	0.64	11.08	10	13.06
chr1:111716640-111722157(-)	chr1	111716640	111722157	-	5518	-0.198955	ENST00000534365	protein_coding	chr1:111722351-111739363:-	ENSG00000197852	INKA2	inka box actin regulator 2 [Source:HGNC Symbol;Acc:HGNC:28045]	Terminator				0.12	3.51	-3.38	7.53e-05	0.2	2.03	0.6	0.64	11.08	10	13.06
chr2:101004129-101005706(-)	chr2	101004129	101005706	-	1578	-0.205656	ENST00000409000	protein_coding	chr2:101002229-101004604:+	ENSG00000071082	RPL31	ribosomal protein L31 [Source:HGNC Symbol;Acc:HGNC:10334]	Terminator				1.1	3.96	-2.86	7.66e-05	0.2	1.35	0.6	4.49	26.04	12	8.71
chr2:101004129-101005706(-)	chr2	101004129	101005706	-	1578	-0.205656	ENST00000409028	protein_coding	chr2:101002283-101019728:+	ENSG00000071082	RPL31	ribosomal protein L31 [Source:HGNC Symbol;Acc:HGNC:10334]	Genebody	genic_antisense			1.1	3.96	-2.86	7.66e-05	0.2	1.35	0.6	4.49	26.04	12	8.71
chr2:101004129-101005706(-)	chr2	101004129	101005706	-	1578	-0.205656	ENST00000264258	protein_coding	chr2:101002289-101007267:+	ENSG00000071082	RPL31	ribosomal protein L31 [Source:HGNC Symbol;Acc:HGNC:10334]	Genebody	genic_antisense			1.1	3.96	-2.86	7.66e-05	0.2	1.35	0.6	4.49	26.04	12	8.71
chr2:101004129-101005706(-)	chr2	101004129	101005706	-	1578	-0.205656	ENST00000409320	protein_coding	chr2:101002293-101006418:+	ENSG00000071082	RPL31	ribosomal protein L31 [Source:HGNC Symbol;Acc:HGNC:10334]	Genebody;Terminator	genic_antisense			1.1	3.96	-2.86	7.66e-05	0.2	1.35	0.6	4.49	26.04	12	8.71
chr2:101004129-101005706(-)	chr2	101004129	101005706	-	1578	-0.205656	ENST00000409733	protein_coding	chr2:101002293-101006419:+	ENSG00000071082	RPL31	ribosomal protein L31 [Source:HGNC Symbol;Acc:HGNC:10334]	Genebody;Terminator	genic_antisense			1.1	3.96	-2.86	7.66e-05	0.2	1.35	0.6	4.49	26.04	12	8.71
chr2:101004129-101005706(-)	chr2	101004129	101005706	-	1578	-0.205656	ENST00000409650	protein_coding	chr2:101002293-101018289:+	ENSG00000071082	RPL31	ribosomal protein L31 [Source:HGNC Symbol;Acc:HGNC:10334]	Genebody	genic_antisense			1.1	3.96	-2.86	7.66e-05	0.2	1.35	0.6	4.49	26.04	12	8.71
chr2:101004129-101005706(-)	chr2	101004129	101005706	-	1578	-0.205656	ENST00000409038	protein_coding	chr2:101002293-101018306:+	ENSG00000071082	RPL31	ribosomal protein L31 [Source:HGNC Symbol;Acc:HGNC:10334]	Genebody	genic_antisense			1.1	3.96	-2.86	7.66e-05	0.2	1.35	0.6	4.49	26.04	12	8.71
chr2:101004129-101005706(-)	chr2	101004129	101005706	-	1578	-0.205656	ENST00000419276	nonsense_mediated_decay	chr2:101002311-101006423:+	ENSG00000071082	RPL31	ribosomal protein L31 [Source:HGNC Symbol;Acc:HGNC:10334]	Genebody;Terminator	genic_antisense			1.1	3.96	-2.86	7.66e-05	0.2	1.35	0.6	4.49	26.04	12	8.71
chr2:101004129-101005706(-)	chr2	101004129	101005706	-	1578	-0.205656	ENST00000456292	protein_coding	chr2:101002691-101006071:+	ENSG00000071082	RPL31	ribosomal protein L31 [Source:HGNC Symbol;Acc:HGNC:10334]	Genebody;Terminator	genic_antisense			1.1	3.96	-2.86	7.66e-05	0.2	1.35	0.6	4.49	26.04	12	8.71
chr2:101004129-101005706(-)	chr2	101004129	101005706	-	1578	-0.205656	ENST00000409711	protein_coding	chr2:101002691-101006367:+	ENSG00000071082	RPL31	ribosomal protein L31 [Source:HGNC Symbol;Acc:HGNC:10334]	Genebody;Terminator	genic_antisense			1.1	3.96	-2.86	7.66e-05	0.2	1.35	0.6	4.49	26.04	12	8.71
chr2:101004129-101005706(-)	chr2	101004129	101005706	-	1578	-0.205656	ENST00000441435	protein_coding	chr2:101002739-101024032:+	ENSG00000071082	RPL31	ribosomal protein L31 [Source:HGNC Symbol;Acc:HGNC:10334]	Genebody	genic_antisense			1.1	3.96	-2.86	7.66e-05	0.2	1.35	0.6	4.49	26.04	12	8.71
chr2:101004129-101005706(-)	chr2	101004129	101005706	-	1578	-0.205656	ENST00000409318	protein_coding	chr2:101007228-101151382:-	ENSG00000204634	TBC1D8	TBC1 domain family member 8 [Source:HGNC Symbol;Acc:HGNC:17791]	Terminator				1.1	3.96	-2.86	7.66e-05	0.2	1.35	0.6	4.49	26.04	12	8.71
chr2:101004129-101005706(-)	chr2	101004129	101005706	-	1578	-0.205656	ENST00000376840	protein_coding	chr2:101007617-101151253:-	ENSG00000204634	TBC1D8	TBC1 domain family member 8 [Source:HGNC Symbol;Acc:HGNC:17791]	Terminator				1.1	3.96	-2.86	7.66e-05	0.2	1.35	0.6	4.49	26.04	12	8.71
chr2:101004129-101005706(-)	chr2	101004129	101005706	-	1578	-0.205656	ENST00000452364	lncRNA	chr2:100993676-101002244:-	ENSG00000223947		novel transcript	Promoter				1.1	3.96	-2.86	7.66e-05	0.2	1.35	0.6	4.49	26.04	12	8.71
chr12:54284702-54286404(+)	chr12	54284702	54286404	+	1703	0.160237	ENST00000677778	protein_coding	chr12:54282800-54287087:+	ENSG00000135486	HNRNPA1	heterogeneous nuclear ribonucleoprotein A1 [Source:HGNC Symbol;Acc:HGNC:5031]	Genebody;Terminator		ENST00000677778		-0.65	3.41	-4.06	8.08e-05	0.124	0.68	0.6	0.64	10.52	12	9.43
chr12:54284702-54286404(+)	chr12	54284702	54286404	+	1703	0.160237	ENST00000679079	protein_coding	chr12:54283079-54284669:+	ENSG00000135486	HNRNPA1	heterogeneous nuclear ribonucleoprotein A1 [Source:HGNC Symbol;Acc:HGNC:5031]	Terminator				-0.65	3.41	-4.06	8.08e-05	0.124	0.68	0.6	0.64	10.52	12	9.43
chr12:54284702-54286404(+)	chr12	54284702	54286404	+	1703	0.160237	ENST00000679026	protein_coding	chr12:54283812-54284669:+	ENSG00000135486	HNRNPA1	heterogeneous nuclear ribonucleoprotein A1 [Source:HGNC Symbol;Acc:HGNC:5031]	Terminator				-0.65	3.41	-4.06	8.08e-05	0.124	0.68	0.6	0.64	10.52	12	9.43
chr12:54284702-54286404(+)	chr12	54284702	54286404	+	1703	0.160237	ENST00000677840	protein_coding	chr12:54283812-54287087:+	ENSG00000135486	HNRNPA1	heterogeneous nuclear ribonucleoprotein A1 [Source:HGNC Symbol;Acc:HGNC:5031]	Promoter;Genebody;Terminator		ENST00000677840		-0.65	3.41	-4.06	8.08e-05	0.124	0.68	0.6	0.64	10.52	12	9.43
chr12:54284702-54286404(+)	chr12	54284702	54286404	+	1703	0.160237	ENST00000679251	nonsense_mediated_decay	chr12:54284258-54286732:+	ENSG00000135486	HNRNPA1	heterogeneous nuclear ribonucleoprotein A1 [Source:HGNC Symbol;Acc:HGNC:5031]	Promoter;Genebody;Terminator		ENST00000679251		-0.65	3.41	-4.06	8.08e-05	0.124	0.68	0.6	0.64	10.52	12	9.43
chr12:54284702-54286404(+)	chr12	54284702	54286404	+	1703	0.160237	ENST00000678199	nonsense_mediated_decay	chr12:54284258-54286732:+	ENSG00000135486	HNRNPA1	heterogeneous nuclear ribonucleoprotein A1 [Source:HGNC Symbol;Acc:HGNC:5031]	Promoter;Genebody;Terminator		ENST00000678199		-0.65	3.41	-4.06	8.08e-05	0.124	0.68	0.6	0.64	10.52	12	9.43
chr12:54284702-54286404(+)	chr12	54284702	54286404	+	1703	0.160237	ENST00000676925	nonsense_mediated_decay	chr12:54284258-54286732:+	ENSG00000135486	HNRNPA1	heterogeneous nuclear ribonucleoprotein A1 [Source:HGNC Symbol;Acc:HGNC:5031]	Promoter;Genebody;Terminator		ENST00000676925		-0.65	3.41	-4.06	8.08e-05	0.124	0.68	0.6	0.64	10.52	12	9.43
chr12:54284702-54286404(+)	chr12	54284702	54286404	+	1703	0.160237	ENST00000677832	nonsense_mediated_decay	chr12:54284258-54286732:+	ENSG00000135486	HNRNPA1	heterogeneous nuclear ribonucleoprotein A1 [Source:HGNC Symbol;Acc:HGNC:5031]	Promoter;Genebody;Terminator		ENST00000677832		-0.65	3.41	-4.06	8.08e-05	0.124	0.68	0.6	0.64	10.52	12	9.43
chr12:54284702-54286404(+)	chr12	54284702	54286404	+	1703	0.160237	ENST00000677666	protein_coding	chr12:54284258-54287088:+	ENSG00000135486	HNRNPA1	heterogeneous nuclear ribonucleoprotein A1 [Source:HGNC Symbol;Acc:HGNC:5031]	Promoter;Genebody;Terminator		ENST00000677666		-0.65	3.41	-4.06	8.08e-05	0.124	0.68	0.6	0.64	10.52	12	9.43
chr12:54284702-54286404(+)	chr12	54284702	54286404	+	1703	0.160237	ENST00000677061	nonsense_mediated_decay	chr12:54284258-54287088:+	ENSG00000135486	HNRNPA1	heterogeneous nuclear ribonucleoprotein A1 [Source:HGNC Symbol;Acc:HGNC:5031]	Promoter;Genebody;Terminator		ENST00000677061		-0.65	3.41	-4.06	8.08e-05	0.124	0.68	0.6	0.64	10.52	12	9.43
chr12:54284702-54286404(+)	chr12	54284702	54286404	+	1703	0.160237	ENST00000677072	nonsense_mediated_decay	chr12:54284258-54287088:+	ENSG00000135486	HNRNPA1	heterogeneous nuclear ribonucleoprotein A1 [Source:HGNC Symbol;Acc:HGNC:5031]	Promoter;Genebody;Terminator		ENST00000677072		-0.65	3.41	-4.06	8.08e-05	0.124	0.68	0.6	0.64	10.52	12	9.43
chr12:54284702-54286404(+)	chr12	54284702	54286404	+	1703	0.160237	ENST00000676661	nonsense_mediated_decay	chr12:54284258-54287088:+	ENSG00000135486	HNRNPA1	heterogeneous nuclear ribonucleoprotein A1 [Source:HGNC Symbol;Acc:HGNC:5031]	Promoter;Genebody;Terminator		ENST00000676661		-0.65	3.41	-4.06	8.08e-05	0.124	0.68	0.6	0.64	10.52	12	9.43
chr12:54284702-54286404(+)	chr12	54284702	54286404	+	1703	0.160237	ENST00000546500	protein_coding	chr12:54280193-54287087:+	ENSG00000135486	HNRNPA1	heterogeneous nuclear ribonucleoprotein A1 [Source:HGNC Symbol;Acc:HGNC:5031]	Genebody;Terminator		ENST00000546500		-0.65	3.41	-4.06	8.08e-05	0.124	0.68	0.6	0.64	10.52	12	9.43
chr12:54284702-54286404(+)	chr12	54284702	54286404	+	1703	0.160237	ENST00000677375	protein_coding	chr12:54280663-54285229:+	ENSG00000135486	HNRNPA1	heterogeneous nuclear ribonucleoprotein A1 [Source:HGNC Symbol;Acc:HGNC:5031]	Terminator		ENST00000677375		-0.65	3.41	-4.06	8.08e-05	0.124	0.68	0.6	0.64	10.52	12	9.43
chr12:54284702-54286404(+)	chr12	54284702	54286404	+	1703	0.160237	ENST00000677210	protein_coding	chr12:54280663-54285842:+	ENSG00000135486	HNRNPA1	heterogeneous nuclear ribonucleoprotein A1 [Source:HGNC Symbol;Acc:HGNC:5031]	Genebody;Terminator		ENST00000677210		-0.65	3.41	-4.06	8.08e-05	0.124	0.68	0.6	0.64	10.52	12	9.43
chr12:54284702-54286404(+)	chr12	54284702	54286404	+	1703	0.160237	ENST00000677385	protein_coding	chr12:54280663-54285843:+	ENSG00000135486	HNRNPA1	heterogeneous nuclear ribonucleoprotein A1 [Source:HGNC Symbol;Acc:HGNC:5031]	Genebody;Terminator		ENST00000677385		-0.65	3.41	-4.06	8.08e-05	0.124	0.68	0.6	0.64	10.52	12	9.43
chr12:54284702-54286404(+)	chr12	54284702	54286404	+	1703	0.160237	ENST00000677249	protein_coding	chr12:54280691-54285745:+	ENSG00000135486	HNRNPA1	heterogeneous nuclear ribonucleoprotein A1 [Source:HGNC Symbol;Acc:HGNC:5031]	Genebody;Terminator		ENST00000677249		-0.65	3.41	-4.06	8.08e-05	0.124	0.68	0.6	0.64	10.52	12	9.43
chr12:54284702-54286404(+)	chr12	54284702	54286404	+	1703	0.160237	ENST00000550482	protein_coding	chr12:54280704-54285842:+	ENSG00000135486	HNRNPA1	heterogeneous nuclear ribonucleoprotein A1 [Source:HGNC Symbol;Acc:HGNC:5031]	Genebody;Terminator		ENST00000550482		-0.65	3.41	-4.06	8.08e-05	0.124	0.68	0.6	0.64	10.52	12	9.43
chr12:54284702-54286404(+)	chr12	54284702	54286404	+	1703	0.160237	ENST00000340913	protein_coding	chr12:54280726-54287087:+	ENSG00000135486	HNRNPA1	heterogeneous nuclear ribonucleoprotein A1 [Source:HGNC Symbol;Acc:HGNC:5031]	Genebody;Terminator		ENST00000340913		-0.65	3.41	-4.06	8.08e-05	0.124	0.68	0.6	0.64	10.52	12	9.43
chr12:54284702-54286404(+)	chr12	54284702	54286404	+	1703	0.160237	ENST00000547566	nonsense_mediated_decay	chr12:54280748-54287088:+	ENSG00000135486	HNRNPA1	heterogeneous nuclear ribonucleoprotein A1 [Source:HGNC Symbol;Acc:HGNC:5031]	Genebody;Terminator		ENST00000547566		-0.65	3.41	-4.06	8.08e-05	0.124	0.68	0.6	0.64	10.52	12	9.43
chr12:54284702-54286404(+)	chr12	54284702	54286404	+	1703	0.160237	ENST00000330752	protein_coding	chr12:54280775-54284881:+	ENSG00000135486	HNRNPA1	heterogeneous nuclear ribonucleoprotein A1 [Source:HGNC Symbol;Acc:HGNC:5031]	Terminator		ENST00000330752		-0.65	3.41	-4.06	8.08e-05	0.124	0.68	0.6	0.64	10.52	12	9.43
chr12:54284702-54286404(+)	chr12	54284702	54286404	+	1703	0.160237	ENST00000547276	protein_coding	chr12:54280780-54285251:+	ENSG00000135486	HNRNPA1	heterogeneous nuclear ribonucleoprotein A1 [Source:HGNC Symbol;Acc:HGNC:5031]	Terminator		ENST00000547276		-0.65	3.41	-4.06	8.08e-05	0.124	0.68	0.6	0.64	10.52	12	9.43
chr12:54284702-54286404(+)	chr12	54284702	54286404	+	1703	0.160237	ENST00000677220	nonsense_mediated_decay	chr12:54280808-54287087:+	ENSG00000135486	HNRNPA1	heterogeneous nuclear ribonucleoprotein A1 [Source:HGNC Symbol;Acc:HGNC:5031]	Genebody;Terminator		ENST00000677220		-0.65	3.41	-4.06	8.08e-05	0.124	0.68	0.6	0.64	10.52	12	9.43
chr12:54284702-54286404(+)	chr12	54284702	54286404	+	1703	0.160237	ENST00000678077	protein_coding	chr12:54280872-54285239:+	ENSG00000135486	HNRNPA1	heterogeneous nuclear ribonucleoprotein A1 [Source:HGNC Symbol;Acc:HGNC:5031]	Terminator		ENST00000678077		-0.65	3.41	-4.06	8.08e-05	0.124	0.68	0.6	0.64	10.52	12	9.43
chr12:54284702-54286404(+)	chr12	54284702	54286404	+	1703	0.160237	ENST00000677191	nonsense_mediated_decay	chr12:54282800-54284317:+	ENSG00000135486	HNRNPA1	heterogeneous nuclear ribonucleoprotein A1 [Source:HGNC Symbol;Acc:HGNC:5031]	Terminator				-0.65	3.41	-4.06	8.08e-05	0.124	0.68	0.6	0.64	10.52	12	9.43
chr12:54284702-54286404(+)	chr12	54284702	54286404	+	1703	0.160237	ENST00000678456	protein_coding	chr12:54282800-54284317:+	ENSG00000135486	HNRNPA1	heterogeneous nuclear ribonucleoprotein A1 [Source:HGNC Symbol;Acc:HGNC:5031]	Terminator				-0.65	3.41	-4.06	8.08e-05	0.124	0.68	0.6	0.64	10.52	12	9.43
chr12:54284702-54286404(+)	chr12	54284702	54286404	+	1703	0.160237	ENST00000676572	nonsense_mediated_decay	chr12:54282800-54284317:+	ENSG00000135486	HNRNPA1	heterogeneous nuclear ribonucleoprotein A1 [Source:HGNC Symbol;Acc:HGNC:5031]	Terminator				-0.65	3.41	-4.06	8.08e-05	0.124	0.68	0.6	0.64	10.52	12	9.43
chr12:54284702-54286404(+)	chr12	54284702	54286404	+	1703	0.160237	ENST00000679344	nonsense_mediated_decay	chr12:54282800-54284317:+	ENSG00000135486	HNRNPA1	heterogeneous nuclear ribonucleoprotein A1 [Source:HGNC Symbol;Acc:HGNC:5031]	Terminator				-0.65	3.41	-4.06	8.08e-05	0.124	0.68	0.6	0.64	10.52	12	9.43
chr12:54284702-54286404(+)	chr12	54284702	54286404	+	1703	0.160237	ENST00000678212	nonsense_mediated_decay	chr12:54282800-54284317:+	ENSG00000135486	HNRNPA1	heterogeneous nuclear ribonucleoprotein A1 [Source:HGNC Symbol;Acc:HGNC:5031]	Terminator				-0.65	3.41	-4.06	8.08e-05	0.124	0.68	0.6	0.64	10.52	12	9.43
chr12:54284702-54286404(+)	chr12	54284702	54286404	+	1703	0.160237	ENST00000678970	protein_coding	chr12:54283079-54284317:+	ENSG00000135486	HNRNPA1	heterogeneous nuclear ribonucleoprotein A1 [Source:HGNC Symbol;Acc:HGNC:5031]	Terminator				-0.65	3.41	-4.06	8.08e-05	0.124	0.68	0.6	0.64	10.52	12	9.43
chr12:54284702-54286404(+)	chr12	54284702	54286404	+	1703	0.160237	ENST00000676886	protein_coding	chr12:54283079-54284317:+	ENSG00000135486	HNRNPA1	heterogeneous nuclear ribonucleoprotein A1 [Source:HGNC Symbol;Acc:HGNC:5031]	Terminator				-0.65	3.41	-4.06	8.08e-05	0.124	0.68	0.6	0.64	10.52	12	9.43
chr12:54284702-54286404(+)	chr12	54284702	54286404	+	1703	0.160237	ENST00000678412	protein_coding	chr12:54283079-54284317:+	ENSG00000135486	HNRNPA1	heterogeneous nuclear ribonucleoprotein A1 [Source:HGNC Symbol;Acc:HGNC:5031]	Terminator				-0.65	3.41	-4.06	8.08e-05	0.124	0.68	0.6	0.64	10.52	12	9.43
chr12:54284702-54286404(+)	chr12	54284702	54286404	+	1703	0.160237	ENST00000676794	protein_coding	chr12:54280775-54284317:+	ENSG00000135486	HNRNPA1	heterogeneous nuclear ribonucleoprotein A1 [Source:HGNC Symbol;Acc:HGNC:5031]	Terminator				-0.65	3.41	-4.06	8.08e-05	0.124	0.68	0.6	0.64	10.52	12	9.43
chr12:54284702-54286404(+)	chr12	54284702	54286404	+	1703	0.160237	ENST00000679273	nonsense_mediated_decay	chr12:54281795-54284317:+	ENSG00000135486	HNRNPA1	heterogeneous nuclear ribonucleoprotein A1 [Source:HGNC Symbol;Acc:HGNC:5031]	Terminator				-0.65	3.41	-4.06	8.08e-05	0.124	0.68	0.6	0.64	10.52	12	9.43
chr12:54284702-54286404(+)	chr12	54284702	54286404	+	1703	0.160237	ENST00000678448	nonsense_mediated_decay	chr12:54281795-54284317:+	ENSG00000135486	HNRNPA1	heterogeneous nuclear ribonucleoprotein A1 [Source:HGNC Symbol;Acc:HGNC:5031]	Terminator				-0.65	3.41	-4.06	8.08e-05	0.124	0.68	0.6	0.64	10.52	12	9.43
chr12:54284702-54286404(+)	chr12	54284702	54286404	+	1703	0.160237	ENST00000677636	protein_coding	chr12:54282394-54283967:+	ENSG00000135486	HNRNPA1	heterogeneous nuclear ribonucleoprotein A1 [Source:HGNC Symbol;Acc:HGNC:5031]	Terminator				-0.65	3.41	-4.06	8.08e-05	0.124	0.68	0.6	0.64	10.52	12	9.43
chr12:54284702-54286404(+)	chr12	54284702	54286404	+	1703	0.160237	ENST00000678876	protein_coding	chr12:54282573-54283967:+	ENSG00000135486	HNRNPA1	heterogeneous nuclear ribonucleoprotein A1 [Source:HGNC Symbol;Acc:HGNC:5031]	Terminator				-0.65	3.41	-4.06	8.08e-05	0.124	0.68	0.6	0.64	10.52	12	9.43
chr12:54284702-54286404(+)	chr12	54284702	54286404	+	1703	0.160237	ENST00000677945	protein_coding	chr12:54282573-54283967:+	ENSG00000135486	HNRNPA1	heterogeneous nuclear ribonucleoprotein A1 [Source:HGNC Symbol;Acc:HGNC:5031]	Terminator				-0.65	3.41	-4.06	8.08e-05	0.124	0.68	0.6	0.64	10.52	12	9.43
chr12:54284702-54286404(+)	chr12	54284702	54286404	+	1703	0.160237	ENST00000678934	protein_coding	chr12:54282573-54283967:+	ENSG00000135486	HNRNPA1	heterogeneous nuclear ribonucleoprotein A1 [Source:HGNC Symbol;Acc:HGNC:5031]	Terminator				-0.65	3.41	-4.06	8.08e-05	0.124	0.68	0.6	0.64	10.52	12	9.43
chr12:54284702-54286404(+)	chr12	54284702	54286404	+	1703	0.160237	ENST00000678597	protein_coding	chr12:54282573-54283967:+	ENSG00000135486	HNRNPA1	heterogeneous nuclear ribonucleoprotein A1 [Source:HGNC Symbol;Acc:HGNC:5031]	Terminator				-0.65	3.41	-4.06	8.08e-05	0.124	0.68	0.6	0.64	10.52	12	9.43
chr12:54284702-54286404(+)	chr12	54284702	54286404	+	1703	0.160237	ENST00000678873	protein_coding	chr12:54282573-54283967:+	ENSG00000135486	HNRNPA1	heterogeneous nuclear ribonucleoprotein A1 [Source:HGNC Symbol;Acc:HGNC:5031]	Terminator				-0.65	3.41	-4.06	8.08e-05	0.124	0.68	0.6	0.64	10.52	12	9.43
chr12:54284702-54286404(+)	chr12	54284702	54286404	+	1703	0.160237	ENST00000677224	protein_coding	chr12:54282800-54283967:+	ENSG00000135486	HNRNPA1	heterogeneous nuclear ribonucleoprotein A1 [Source:HGNC Symbol;Acc:HGNC:5031]	Terminator				-0.65	3.41	-4.06	8.08e-05	0.124	0.68	0.6	0.64	10.52	12	9.43
chr12:54284702-54286404(+)	chr12	54284702	54286404	+	1703	0.160237	ENST00000677279	protein_coding	chr12:54282800-54283967:+	ENSG00000135486	HNRNPA1	heterogeneous nuclear ribonucleoprotein A1 [Source:HGNC Symbol;Acc:HGNC:5031]	Terminator				-0.65	3.41	-4.06	8.08e-05	0.124	0.68	0.6	0.64	10.52	12	9.43
chr12:54284702-54286404(+)	chr12	54284702	54286404	+	1703	0.160237	ENST00000678513	protein_coding	chr12:54282800-54283967:+	ENSG00000135486	HNRNPA1	heterogeneous nuclear ribonucleoprotein A1 [Source:HGNC Symbol;Acc:HGNC:5031]	Terminator				-0.65	3.41	-4.06	8.08e-05	0.124	0.68	0.6	0.64	10.52	12	9.43
chr12:54284702-54286404(+)	chr12	54284702	54286404	+	1703	0.160237	ENST00000676707	protein_coding	chr12:54282800-54283967:+	ENSG00000135486	HNRNPA1	heterogeneous nuclear ribonucleoprotein A1 [Source:HGNC Symbol;Acc:HGNC:5031]	Terminator				-0.65	3.41	-4.06	8.08e-05	0.124	0.68	0.6	0.64	10.52	12	9.43
chr12:54284702-54286404(+)	chr12	54284702	54286404	+	1703	0.160237	ENST00000679063	protein_coding	chr12:54282800-54283967:+	ENSG00000135486	HNRNPA1	heterogeneous nuclear ribonucleoprotein A1 [Source:HGNC Symbol;Acc:HGNC:5031]	Terminator				-0.65	3.41	-4.06	8.08e-05	0.124	0.68	0.6	0.64	10.52	12	9.43
chr12:54284702-54286404(+)	chr12	54284702	54286404	+	1703	0.160237	ENST00000677539	nonsense_mediated_decay	chr12:54282800-54283967:+	ENSG00000135486	HNRNPA1	heterogeneous nuclear ribonucleoprotein A1 [Source:HGNC Symbol;Acc:HGNC:5031]	Terminator				-0.65	3.41	-4.06	8.08e-05	0.124	0.68	0.6	0.64	10.52	12	9.43
chr12:54284702-54286404(+)	chr12	54284702	54286404	+	1703	0.160237	ENST00000676472	protein_coding	chr12:54283079-54283967:+	ENSG00000135486	HNRNPA1	heterogeneous nuclear ribonucleoprotein A1 [Source:HGNC Symbol;Acc:HGNC:5031]	Terminator				-0.65	3.41	-4.06	8.08e-05	0.124	0.68	0.6	0.64	10.52	12	9.43
chr12:54284702-54286404(+)	chr12	54284702	54286404	+	1703	0.160237	ENST00000678611	protein_coding	chr12:54283079-54283967:+	ENSG00000135486	HNRNPA1	heterogeneous nuclear ribonucleoprotein A1 [Source:HGNC Symbol;Acc:HGNC:5031]	Terminator				-0.65	3.41	-4.06	8.08e-05	0.124	0.68	0.6	0.64	10.52	12	9.43
chr12:54284702-54286404(+)	chr12	54284702	54286404	+	1703	0.160237	ENST00000676951	protein_coding	chr12:54283079-54283967:+	ENSG00000135486	HNRNPA1	heterogeneous nuclear ribonucleoprotein A1 [Source:HGNC Symbol;Acc:HGNC:5031]	Terminator				-0.65	3.41	-4.06	8.08e-05	0.124	0.68	0.6	0.64	10.52	12	9.43
chr12:54284702-54286404(+)	chr12	54284702	54286404	+	1703	0.160237	ENST00000676853	protein_coding	chr12:54283079-54283967:+	ENSG00000135486	HNRNPA1	heterogeneous nuclear ribonucleoprotein A1 [Source:HGNC Symbol;Acc:HGNC:5031]	Terminator				-0.65	3.41	-4.06	8.08e-05	0.124	0.68	0.6	0.64	10.52	12	9.43
chr12:54284702-54286404(+)	chr12	54284702	54286404	+	1703	0.160237	ENST00000678424	protein_coding	chr12:54283079-54283967:+	ENSG00000135486	HNRNPA1	heterogeneous nuclear ribonucleoprotein A1 [Source:HGNC Symbol;Acc:HGNC:5031]	Terminator				-0.65	3.41	-4.06	8.08e-05	0.124	0.68	0.6	0.64	10.52	12	9.43
chr12:54284702-54286404(+)	chr12	54284702	54286404	+	1703	0.160237	ENST00000678581	protein_coding	chr12:54283079-54283967:+	ENSG00000135486	HNRNPA1	heterogeneous nuclear ribonucleoprotein A1 [Source:HGNC Symbol;Acc:HGNC:5031]	Terminator				-0.65	3.41	-4.06	8.08e-05	0.124	0.68	0.6	0.64	10.52	12	9.43
chr12:54284702-54286404(+)	chr12	54284702	54286404	+	1703	0.160237	ENST00000677518	protein_coding	chr12:54283812-54283967:+	ENSG00000135486	HNRNPA1	heterogeneous nuclear ribonucleoprotein A1 [Source:HGNC Symbol;Acc:HGNC:5031]	Terminator				-0.65	3.41	-4.06	8.08e-05	0.124	0.68	0.6	0.64	10.52	12	9.43
chr12:54284702-54286404(+)	chr12	54284702	54286404	+	1703	0.160237	ENST00000677847	protein_coding	chr12:54283812-54283967:+	ENSG00000135486	HNRNPA1	heterogeneous nuclear ribonucleoprotein A1 [Source:HGNC Symbol;Acc:HGNC:5031]	Terminator				-0.65	3.41	-4.06	8.08e-05	0.124	0.68	0.6	0.64	10.52	12	9.43
chr12:54284702-54286404(+)	chr12	54284702	54286404	+	1703	0.160237	ENST00000547708	protein_coding	chr12:54280748-54283878:+	ENSG00000135486	HNRNPA1	heterogeneous nuclear ribonucleoprotein A1 [Source:HGNC Symbol;Acc:HGNC:5031]	Terminator				-0.65	3.41	-4.06	8.08e-05	0.124	0.68	0.6	0.64	10.52	12	9.43
chr12:54284702-54286404(+)	chr12	54284702	54286404	+	1703	0.160237	ENST00000677645	protein_coding	chr12:54282394-54283234:+	ENSG00000135486	HNRNPA1	heterogeneous nuclear ribonucleoprotein A1 [Source:HGNC Symbol;Acc:HGNC:5031]	Terminator				-0.65	3.41	-4.06	8.08e-05	0.124	0.68	0.6	0.64	10.52	12	9.43
chr12:54284702-54286404(+)	chr12	54284702	54286404	+	1703	0.160237	ENST00000678347	protein_coding	chr12:54282573-54283234:+	ENSG00000135486	HNRNPA1	heterogeneous nuclear ribonucleoprotein A1 [Source:HGNC Symbol;Acc:HGNC:5031]	Terminator				-0.65	3.41	-4.06	8.08e-05	0.124	0.68	0.6	0.64	10.52	12	9.43
chr12:54284702-54286404(+)	chr12	54284702	54286404	+	1703	0.160237	ENST00000677488	protein_coding	chr12:54283079-54283234:+	ENSG00000135486	HNRNPA1	heterogeneous nuclear ribonucleoprotein A1 [Source:HGNC Symbol;Acc:HGNC:5031]	Terminator				-0.65	3.41	-4.06	8.08e-05	0.124	0.68	0.6	0.64	10.52	12	9.43
chr12:54284702-54286404(+)	chr12	54284702	54286404	+	1703	0.160237	ENST00000678947	protein_coding	chr12:54283079-54283234:+	ENSG00000135486	HNRNPA1	heterogeneous nuclear ribonucleoprotein A1 [Source:HGNC Symbol;Acc:HGNC:5031]	Terminator				-0.65	3.41	-4.06	8.08e-05	0.124	0.68	0.6	0.64	10.52	12	9.43
chr12:54284702-54286404(+)	chr12	54284702	54286404	+	1703	0.160237	ENST00000677291	protein_coding	chr12:54282394-54282874:+	ENSG00000135486	HNRNPA1	heterogeneous nuclear ribonucleoprotein A1 [Source:HGNC Symbol;Acc:HGNC:5031]	Terminator				-0.65	3.41	-4.06	8.08e-05	0.124	0.68	0.6	0.64	10.52	12	9.43
chr12:54284702-54286404(+)	chr12	54284702	54286404	+	1703	0.160237	ENST00000551665	retained_intron	chr12:54285907-54287051:+	ENSG00000135486	HNRNPA1	heterogeneous nuclear ribonucleoprotein A1 [Source:HGNC Symbol;Acc:HGNC:5031]	Promoter		ENST00000551665		-0.65	3.41	-4.06	8.08e-05	0.124	0.68	0.6	0.64	10.52	12	9.43
chr12:54284702-54286404(+)	chr12	54284702	54286404	+	1703	0.160237	ENST00000553061	lncRNA	chr12:54276631-54345083:+	ENSG00000258344		novel transcript, sense overlapping to COPZ1 & HNRNPA1	Genebody		ENST00000553061		-0.65	3.41	-4.06	8.08e-05	0.124	0.68	0.6	0.64	10.52	12	9.43
chr12:54284702-54286404(+)	chr12	54284702	54286404	+	1703	0.160237	ENST00000678418	retained_intron	chr12:54280698-54285237:+	ENSG00000135486	HNRNPA1	heterogeneous nuclear ribonucleoprotein A1 [Source:HGNC Symbol;Acc:HGNC:5031]	Terminator		ENST00000678418		-0.65	3.41	-4.06	8.08e-05	0.124	0.68	0.6	0.64	10.52	12	9.43
chr12:54284702-54286404(+)	chr12	54284702	54286404	+	1703	0.160237	ENST00000676725	retained_intron	chr12:54280698-54285238:+	ENSG00000135486	HNRNPA1	heterogeneous nuclear ribonucleoprotein A1 [Source:HGNC Symbol;Acc:HGNC:5031]	Terminator		ENST00000676725		-0.65	3.41	-4.06	8.08e-05	0.124	0.68	0.6	0.64	10.52	12	9.43
chr12:54284702-54286404(+)	chr12	54284702	54286404	+	1703	0.160237	ENST00000679228	retained_intron	chr12:54280749-54285745:+	ENSG00000135486	HNRNPA1	heterogeneous nuclear ribonucleoprotein A1 [Source:HGNC Symbol;Acc:HGNC:5031]	Genebody;Terminator		ENST00000679228		-0.65	3.41	-4.06	8.08e-05	0.124	0.68	0.6	0.64	10.52	12	9.43
chr12:54284702-54286404(+)	chr12	54284702	54286404	+	1703	0.160237	ENST00000551679	retained_intron	chr12:54283723-54284371:+	ENSG00000135486	HNRNPA1	heterogeneous nuclear ribonucleoprotein A1 [Source:HGNC Symbol;Acc:HGNC:5031]	Terminator				-0.65	3.41	-4.06	8.08e-05	0.124	0.68	0.6	0.64	10.52	12	9.43
chr10:100562888-100567485(-)	chr10	100562888	100567485	-	4598	-0.319579							Intergenic				3.7	5.14	-1.45	8.31e-05	0.208	10.15	19.74	8.98	45.98	31	29.02
chr17:7499816-7513655(-)	chr17	7499816	7513655	-	13840	-0.0254213	ENST00000674977	protein_coding	chr17:7484366-7514179:+	ENSG00000181222	POLR2A	RNA polymerase II subunit A [Source:HGNC Symbol;Acc:HGNC:9187]	Genebody;Terminator	genic_antisense			3.3	4.85	-1.54	8.84e-05	0.212	5.41	11.37	12.83	33.24	27	26.12
chr17:7499816-7513655(-)	chr17	7499816	7513655	-	13840	-0.0254213	ENST00000573603	retained_intron	chr17:7508471-7509927:+	ENSG00000181222	POLR2A	RNA polymerase II subunit A [Source:HGNC Symbol;Acc:HGNC:9187]	Promoter;Terminator	promoter_antisense			3.3	4.85	-1.54	8.84e-05	0.212	5.41	11.37	12.83	33.24	27	26.12
chr17:7499816-7513655(-)	chr17	7499816	7513655	-	13840	-0.0254213	ENST00000576718	retained_intron	chr17:7502921-7503655:+	ENSG00000181222	POLR2A	RNA polymerase II subunit A [Source:HGNC Symbol;Acc:HGNC:9187]	Promoter;Terminator	promoter_antisense			3.3	4.85	-1.54	8.84e-05	0.212	5.41	11.37	12.83	33.24	27	26.12
chr17:7499816-7513655(-)	chr17	7499816	7513655	-	13840	-0.0254213	ENST00000576114	retained_intron	chr17:7502085-7502724:+	ENSG00000181222	POLR2A	RNA polymerase II subunit A [Source:HGNC Symbol;Acc:HGNC:9187]	Promoter;Terminator	promoter_antisense			3.3	4.85	-1.54	8.84e-05	0.212	5.41	11.37	12.83	33.24	27	26.12
chr17:7499816-7513655(-)	chr17	7499816	7513655	-	13840	-0.0254213	ENST00000574158	retained_intron	chr17:7503401-7503956:+	ENSG00000181222	POLR2A	RNA polymerase II subunit A [Source:HGNC Symbol;Acc:HGNC:9187]	Promoter;Terminator	promoter_antisense			3.3	4.85	-1.54	8.84e-05	0.212	5.41	11.37	12.83	33.24	27	26.12
chr17:7499816-7513655(-)	chr17	7499816	7513655	-	13840	-0.0254213	ENST00000576553	retained_intron	chr17:7511515-7512481:+	ENSG00000181222	POLR2A	RNA polymerase II subunit A [Source:HGNC Symbol;Acc:HGNC:9187]	Promoter;Terminator	promoter_antisense			3.3	4.85	-1.54	8.84e-05	0.212	5.41	11.37	12.83	33.24	27	26.12
chr17:7499816-7513655(-)	chr17	7499816	7513655	-	13840	-0.0254213	ENST00000575547	retained_intron	chr17:7498826-7500791:+	ENSG00000181222	POLR2A	RNA polymerase II subunit A [Source:HGNC Symbol;Acc:HGNC:9187]	Promoter;Terminator	promoter_antisense			3.3	4.85	-1.54	8.84e-05	0.212	5.41	11.37	12.83	33.24	27	26.12
chr17:7499816-7513655(-)	chr17	7499816	7513655	-	13840	-0.0254213	ENST00000572844	retained_intron	chr17:7484620-7499758:+	ENSG00000181222	POLR2A	RNA polymerase II subunit A [Source:HGNC Symbol;Acc:HGNC:9187]	Terminator				3.3	4.85	-1.54	8.84e-05	0.212	5.41	11.37	12.83	33.24	27	26.12
chr17:7499816-7513655(-)	chr17	7499816	7513655	-	13840	-0.0254213	ENST00000576952	retained_intron	chr17:7497781-7498519:+	ENSG00000181222	POLR2A	RNA polymerase II subunit A [Source:HGNC Symbol;Acc:HGNC:9187]	Terminator				3.3	4.85	-1.54	8.84e-05	0.212	5.41	11.37	12.83	33.24	27	26.12
chr10:102143140-102146527(-)	chr10	102143140	102146527	-	3388	-0.185407	ENST00000370012	protein_coding	chr10:102141492-102150180:+	ENSG00000148840	PPRC1	PPARG related coactivator 1 [Source:HGNC Symbol;Acc:HGNC:30025]	Genebody	genic_antisense			2.58	4.5	-1.93	9.33e-05	0.215	6.77	5.98	5.13	36.56	17	14.51
chr10:102143140-102146527(-)	chr10	102143140	102146527	-	3388	-0.185407	ENST00000413464	protein_coding	chr10:102132994-102150331:+	ENSG00000148840	PPRC1	PPARG related coactivator 1 [Source:HGNC Symbol;Acc:HGNC:30025]	Genebody	genic_antisense			2.58	4.5	-1.93	9.33e-05	0.215	6.77	5.98	5.13	36.56	17	14.51
chr10:102143140-102146527(-)	chr10	102143140	102146527	-	3388	-0.185407	ENST00000278070	protein_coding	chr10:102133040-102150333:+	ENSG00000148840	PPRC1	PPARG related coactivator 1 [Source:HGNC Symbol;Acc:HGNC:30025]	Genebody	genic_antisense			2.58	4.5	-1.93	9.33e-05	0.215	6.77	5.98	5.13	36.56	17	14.51
chr10:113042245-113045793(+)	chr10	113042245	113045793	+	3549	0.183374	ENST00000355995	protein_coding	chr10:112950247-113167678:+	ENSG00000148737	TCF7L2	transcription factor 7 like 2 [Source:HGNC Symbol;Acc:HGNC:11641]	Genebody		ENST00000355995		1.02	3.93	-2.91	9.36e-05	0.137	0.68	4.79	0.64	23.82	9	13.06
chr10:113042245-113045793(+)	chr10	113042245	113045793	+	3549	0.183374	ENST00000627217	protein_coding	chr10:112950247-113167678:+	ENSG00000148737	TCF7L2	transcription factor 7 like 2 [Source:HGNC Symbol;Acc:HGNC:11641]	Genebody		ENST00000627217		1.02	3.93	-2.91	9.36e-05	0.137	0.68	4.79	0.64	23.82	9	13.06
chr10:113042245-113045793(+)	chr10	113042245	113045793	+	3549	0.183374	ENST00000277945	protein_coding	chr10:112950250-113166312:+	ENSG00000148737	TCF7L2	transcription factor 7 like 2 [Source:HGNC Symbol;Acc:HGNC:11641]	Genebody		ENST00000277945		1.02	3.93	-2.91	9.36e-05	0.137	0.68	4.79	0.64	23.82	9	13.06
chr10:113042245-113045793(+)	chr10	113042245	113045793	+	3549	0.183374	ENST00000534894	protein_coding	chr10:112950250-113167678:+	ENSG00000148737	TCF7L2	transcription factor 7 like 2 [Source:HGNC Symbol;Acc:HGNC:11641]	Genebody		ENST00000534894		1.02	3.93	-2.91	9.36e-05	0.137	0.68	4.79	0.64	23.82	9	13.06
chr10:113042245-113045793(+)	chr10	113042245	113045793	+	3549	0.183374	ENST00000538897	protein_coding	chr10:112950250-113167678:+	ENSG00000148737	TCF7L2	transcription factor 7 like 2 [Source:HGNC Symbol;Acc:HGNC:11641]	Genebody		ENST00000538897		1.02	3.93	-2.91	9.36e-05	0.137	0.68	4.79	0.64	23.82	9	13.06
chr10:113042245-113045793(+)	chr10	113042245	113045793	+	3549	0.183374	ENST00000369397	protein_coding	chr10:112950452-113167678:+	ENSG00000148737	TCF7L2	transcription factor 7 like 2 [Source:HGNC Symbol;Acc:HGNC:11641]	Genebody		ENST00000369397		1.02	3.93	-2.91	9.36e-05	0.137	0.68	4.79	0.64	23.82	9	13.06
chr10:113042245-113045793(+)	chr10	113042245	113045793	+	3549	0.183374	ENST00000355717	protein_coding	chr10:112950586-113165972:+	ENSG00000148737	TCF7L2	transcription factor 7 like 2 [Source:HGNC Symbol;Acc:HGNC:11641]	Genebody		ENST00000355717		1.02	3.93	-2.91	9.36e-05	0.137	0.68	4.79	0.64	23.82	9	13.06
chr10:113042245-113045793(+)	chr10	113042245	113045793	+	3549	0.183374	ENST00000352065	protein_coding	chr10:112950660-113165612:+	ENSG00000148737	TCF7L2	transcription factor 7 like 2 [Source:HGNC Symbol;Acc:HGNC:11641]	Genebody		ENST00000352065		1.02	3.93	-2.91	9.36e-05	0.137	0.68	4.79	0.64	23.82	9	13.06
chr10:113042245-113045793(+)	chr10	113042245	113045793	+	3549	0.183374	ENST00000369395	protein_coding	chr10:112950660-113165612:+	ENSG00000148737	TCF7L2	transcription factor 7 like 2 [Source:HGNC Symbol;Acc:HGNC:11641]	Genebody		ENST00000369395		1.02	3.93	-2.91	9.36e-05	0.137	0.68	4.79	0.64	23.82	9	13.06
chr10:113042245-113045793(+)	chr10	113042245	113045793	+	3549	0.183374	ENST00000545257	protein_coding	chr10:112950664-113166160:+	ENSG00000148737	TCF7L2	transcription factor 7 like 2 [Source:HGNC Symbol;Acc:HGNC:11641]	Genebody		ENST00000545257		1.02	3.93	-2.91	9.36e-05	0.137	0.68	4.79	0.64	23.82	9	13.06
chr10:113042245-113045793(+)	chr10	113042245	113045793	+	3549	0.183374	ENST00000704414	protein_coding	chr10:112950757-113165748:+	ENSG00000148737	TCF7L2	transcription factor 7 like 2 [Source:HGNC Symbol;Acc:HGNC:11641]	Genebody		ENST00000704414		1.02	3.93	-2.91	9.36e-05	0.137	0.68	4.79	0.64	23.82	9	13.06
chr10:113042245-113045793(+)	chr10	113042245	113045793	+	3549	0.183374	ENST00000629706	protein_coding	chr10:112950757-113165972:+	ENSG00000148737	TCF7L2	transcription factor 7 like 2 [Source:HGNC Symbol;Acc:HGNC:11641]	Genebody		ENST00000629706		1.02	3.93	-2.91	9.36e-05	0.137	0.68	4.79	0.64	23.82	9	13.06
chr10:113042245-113045793(+)	chr10	113042245	113045793	+	3549	0.183374	ENST00000346198	protein_coding	chr10:112950916-113141316:+	ENSG00000148737	TCF7L2	transcription factor 7 like 2 [Source:HGNC Symbol;Acc:HGNC:11641]	Genebody		ENST00000346198		1.02	3.93	-2.91	9.36e-05	0.137	0.68	4.79	0.64	23.82	9	13.06
chr16:31189078-31191553(-)	chr16	31189078	31191553	-	2476	-0.256228	ENST00000566605	nonsense_mediated_decay	chr16:31180138-31191602:+	ENSG00000089280	FUS	FUS RNA binding protein [Source:HGNC Symbol;Acc:HGNC:4010]	Genebody;Terminator	genic_antisense			2.11	4.29	-2.18	0.000103	0.228	5.41	2.39	5.13	32.13	15	11.61
chr16:31189078-31191553(-)	chr16	31189078	31191553	-	2476	-0.256228	ENST00000380244	protein_coding	chr16:31180139-31191602:+	ENSG00000089280	FUS	FUS RNA binding protein [Source:HGNC Symbol;Acc:HGNC:4010]	Genebody;Terminator	genic_antisense			2.11	4.29	-2.18	0.000103	0.228	5.41	2.39	5.13	32.13	15	11.61
chr16:31189078-31191553(-)	chr16	31189078	31191553	-	2476	-0.256228	ENST00000254108	protein_coding	chr16:31180139-31191605:+	ENSG00000089280	FUS	FUS RNA binding protein [Source:HGNC Symbol;Acc:HGNC:4010]	Genebody;Terminator	genic_antisense			2.11	4.29	-2.18	0.000103	0.228	5.41	2.39	5.13	32.13	15	11.61
chr16:31189078-31191553(-)	chr16	31189078	31191553	-	2476	-0.256228	ENST00000568685	protein_coding	chr16:31180151-31191575:+	ENSG00000089280	FUS	FUS RNA binding protein [Source:HGNC Symbol;Acc:HGNC:4010]	Genebody;Terminator	genic_antisense			2.11	4.29	-2.18	0.000103	0.228	5.41	2.39	5.13	32.13	15	11.61
chr16:31189078-31191553(-)	chr16	31189078	31191553	-	2476	-0.256228	ENST00000568901	retained_intron	chr16:31188152-31190120:+	ENSG00000089280	FUS	FUS RNA binding protein [Source:HGNC Symbol;Acc:HGNC:4010]	Promoter;Terminator	promoter_antisense			2.11	4.29	-2.18	0.000103	0.228	5.41	2.39	5.13	32.13	15	11.61
chr16:31189078-31191553(-)	chr16	31189078	31191553	-	2476	-0.256228	ENST00000564766	retained_intron	chr16:31188467-31189695:+	ENSG00000089280	FUS	FUS RNA binding protein [Source:HGNC Symbol;Acc:HGNC:4010]	Promoter;Terminator	promoter_antisense			2.11	4.29	-2.18	0.000103	0.228	5.41	2.39	5.13	32.13	15	11.61
chr16:31189078-31191553(-)	chr16	31189078	31191553	-	2476	-0.256228	ENST00000569760	retained_intron	chr16:31190216-31191605:+	ENSG00000089280	FUS	FUS RNA binding protein [Source:HGNC Symbol;Acc:HGNC:4010]	Promoter;Terminator	promoter_antisense			2.11	4.29	-2.18	0.000103	0.228	5.41	2.39	5.13	32.13	15	11.61
chr16:31189078-31191553(-)	chr16	31189078	31191553	-	2476	-0.256228	ENST00000483853	retained_intron	chr16:31190373-31191558:+	ENSG00000089280	FUS	FUS RNA binding protein [Source:HGNC Symbol;Acc:HGNC:4010]	Promoter;Terminator	promoter_antisense			2.11	4.29	-2.18	0.000103	0.228	5.41	2.39	5.13	32.13	15	11.61
chr16:31189078-31191553(-)	chr16	31189078	31191553	-	2476	-0.256228	ENST00000487509	retained_intron	chr16:31180150-31191602:+	ENSG00000089280	FUS	FUS RNA binding protein [Source:HGNC Symbol;Acc:HGNC:4010]	Genebody;Terminator	genic_antisense			2.11	4.29	-2.18	0.000103	0.228	5.41	2.39	5.13	32.13	15	11.61
chr16:31189078-31191553(-)	chr16	31189078	31191553	-	2476	-0.256228	ENST00000570090	retained_intron	chr16:31185080-31187245:+	ENSG00000089280	FUS	FUS RNA binding protein [Source:HGNC Symbol;Acc:HGNC:4010]	Terminator				2.11	4.29	-2.18	0.000103	0.228	5.41	2.39	5.13	32.13	15	11.61
chr1:92388161-92392805(+)	chr1	92388161	92392805	+	4645	-0.0585838	ENST00000610020	protein_coding	chr1:92299059-92402056:+	ENSG00000122484	RPAP2	RNA polymerase II associated protein 2 [Source:HGNC Symbol;Acc:HGNC:25791]	Genebody		ENST00000610020		-0.65	3.36	-4.01	0.000105	1	0.68	0.6	0.64	12.19	10	8.7
chr1:92388161-92392805(+)	chr1	92388161	92392805	+	4645	-0.0585838	ENST00000477322	retained_intron	chr1:92333242-92387233:+	ENSG00000122484	RPAP2	RNA polymerase II associated protein 2 [Source:HGNC Symbol;Acc:HGNC:25791]	Terminator				-0.65	3.36	-4.01	0.000105	1	0.68	0.6	0.64	12.19	10	8.7
chr16:20900495-20902502(+)	chr16	20900495	20902502	+	2008	0.221014	ENST00000568663	protein_coding	chr16:20899902-20924263:+	ENSG00000102897	LYRM1	LYR motif containing 1 [Source:HGNC Symbol;Acc:HGNC:25074]	Promoter;Genebody		ENST00000568663		0.56	3.61	-3.05	0.000114	0.161	0.68	1.2	2.56	12.74	8	15.96
chr16:20900495-20902502(+)	chr16	20900495	20902502	+	2008	0.221014	ENST00000412082	protein_coding	chr16:20900235-20925004:+	ENSG00000102897	LYRM1	LYR motif containing 1 [Source:HGNC Symbol;Acc:HGNC:25074]	Promoter;Genebody		ENST00000412082		0.56	3.61	-3.05	0.000114	0.161	0.68	1.2	2.56	12.74	8	15.96
chr16:20900495-20902502(+)	chr16	20900495	20902502	+	2008	0.221014	ENST00000439021	protein_coding	chr16:20900235-20925004:+	ENSG00000102897	LYRM1	LYR motif containing 1 [Source:HGNC Symbol;Acc:HGNC:25074]	Promoter;Genebody		ENST00000439021		0.56	3.61	-3.05	0.000114	0.161	0.68	1.2	2.56	12.74	8	15.96
chr16:20900495-20902502(+)	chr16	20900495	20902502	+	2008	0.221014	ENST00000567165	nonsense_mediated_decay	chr16:20900411-20921463:+	ENSG00000102897	LYRM1	LYR motif containing 1 [Source:HGNC Symbol;Acc:HGNC:25074]	Promoter;Genebody		ENST00000567165		0.56	3.61	-3.05	0.000114	0.161	0.68	1.2	2.56	12.74	8	15.96
chr16:20900495-20902502(+)	chr16	20900495	20902502	+	2008	0.221014	ENST00000569023	protein_coding	chr16:20900450-20924116:+	ENSG00000102897	LYRM1	LYR motif containing 1 [Source:HGNC Symbol;Acc:HGNC:25074]	Promoter;Genebody		ENST00000569023		0.56	3.61	-3.05	0.000114	0.161	0.68	1.2	2.56	12.74	8	15.96
chr16:20900495-20902502(+)	chr16	20900495	20902502	+	2008	0.221014	ENST00000568820	nonsense_mediated_decay	chr16:20900491-20922007:+	ENSG00000102897	LYRM1	LYR motif containing 1 [Source:HGNC Symbol;Acc:HGNC:25074]	Promoter;Genebody		ENST00000568820		0.56	3.61	-3.05	0.000114	0.161	0.68	1.2	2.56	12.74	8	15.96
chr16:20900495-20902502(+)	chr16	20900495	20902502	+	2008	0.221014	ENST00000562740	protein_coding	chr16:20900666-20924381:+	ENSG00000102897	LYRM1	LYR motif containing 1 [Source:HGNC Symbol;Acc:HGNC:25074]	Promoter;Genebody		ENST00000562740		0.56	3.61	-3.05	0.000114	0.161	0.68	1.2	2.56	12.74	8	15.96
chr16:20900495-20902502(+)	chr16	20900495	20902502	+	2008	0.221014	ENST00000219168	protein_coding	chr16:20900753-20925004:+	ENSG00000102897	LYRM1	LYR motif containing 1 [Source:HGNC Symbol;Acc:HGNC:25074]	Promoter;Genebody		ENST00000219168		0.56	3.61	-3.05	0.000114	0.161	0.68	1.2	2.56	12.74	8	15.96
chr16:20900495-20902502(+)	chr16	20900495	20902502	+	2008	0.221014	ENST00000567954	protein_coding	chr16:20900771-20925006:+	ENSG00000102897	LYRM1	LYR motif containing 1 [Source:HGNC Symbol;Acc:HGNC:25074]	Promoter;Genebody		ENST00000567954		0.56	3.61	-3.05	0.000114	0.161	0.68	1.2	2.56	12.74	8	15.96
chr16:20900495-20902502(+)	chr16	20900495	20902502	+	2008	0.221014	ENST00000396052	protein_coding	chr16:20901104-20925006:+	ENSG00000102897	LYRM1	LYR motif containing 1 [Source:HGNC Symbol;Acc:HGNC:25074]	Promoter;Genebody		ENST00000396052		0.56	3.61	-3.05	0.000114	0.161	0.68	1.2	2.56	12.74	8	15.96
chr16:20900495-20902502(+)	chr16	20900495	20902502	+	2008	0.221014	ENST00000324344	protein_coding	chr16:20854925-20900358:-	ENSG00000188215	DCUN1D3	defective in cullin neddylation 1 domain containing 3 [Source:HGNC Symbol;Acc:HGNC:28734]	Promoter	promoter_antisense			0.56	3.61	-3.05	0.000114	0.161	0.68	1.2	2.56	12.74	8	15.96
chr16:20900495-20902502(+)	chr16	20900495	20902502	+	2008	0.221014	ENST00000564349	protein_coding	chr16:20796340-20900349:-	ENSG00000196678	ERI2	ERI1 exoribonuclease family member 2 [Source:HGNC Symbol;Acc:HGNC:30541]	Promoter	promoter_antisense			0.56	3.61	-3.05	0.000114	0.161	0.68	1.2	2.56	12.74	8	15.96
chr1:214640829-214651573(-)	chr1	214640829	214651573	-	10745	-0.183145	ENST00000706765	protein_coding	chr1:214603195-214664558:+	ENSG00000117724	CENPF	centromere protein F [Source:HGNC Symbol;Acc:HGNC:1857]	Genebody	genic_antisense			1.84	4.81	-2.98	0.000124	0.258	0.68	2.99	7.05	42.65	20	21.76
chr1:214640829-214651573(-)	chr1	214640829	214651573	-	10745	-0.183145	ENST00000366955	protein_coding	chr1:214603195-214664571:+	ENSG00000117724	CENPF	centromere protein F [Source:HGNC Symbol;Acc:HGNC:1857]	Genebody	genic_antisense			1.84	4.81	-2.98	0.000124	0.258	0.68	2.99	7.05	42.65	20	21.76
chr1:214640829-214651573(-)	chr1	214640829	214651573	-	10745	-0.183145	ENST00000706766	retained_intron	chr1:214652569-214664574:+	ENSG00000117724	CENPF	centromere protein F [Source:HGNC Symbol;Acc:HGNC:1857]	Promoter	promoter_antisense			1.84	4.81	-2.98	0.000124	0.258	0.68	2.99	7.05	42.65	20	21.76
chr3:42634667-42640282(-)	chr3	42634667	42640282	-	5616	-0.0878136	ENST00000429888	nonsense_mediated_decay	chr3:42600682-42648735:+	ENSG00000114857	NKTR	natural killer cell triggering receptor [Source:HGNC Symbol;Acc:HGNC:7833]	Genebody	genic_antisense		ENST00000438017;ENST00000434363;ENST00000668806;ENST00000702423;ENST00000445452;ENST00000653434	1.1	3.81	-2.71	0.00013	0.258	1.35	0.6	4.49	11.08	15	15.96
chr3:42634667-42640282(-)	chr3	42634667	42640282	-	5616	-0.0878136	ENST00000232978	protein_coding	chr3:42600686-42648735:+	ENSG00000114857	NKTR	natural killer cell triggering receptor [Source:HGNC Symbol;Acc:HGNC:7833]	Genebody	genic_antisense		ENST00000438017;ENST00000434363;ENST00000668806;ENST00000702423;ENST00000445452;ENST00000653434	1.1	3.81	-2.71	0.00013	0.258	1.35	0.6	4.49	11.08	15	15.96
chr3:42634667-42640282(-)	chr3	42634667	42640282	-	5616	-0.0878136	ENST00000702423	lncRNA	chr3:42601961-42654388:-	ENSG00000230084	ZBTB47-AS1	ZBTB47 and NKTR antisense RNA 1 [Source:HGNC Symbol;Acc:HGNC:41174]	Genebody		ENST00000702423		1.1	3.81	-2.71	0.00013	0.258	1.35	0.6	4.49	11.08	15	15.96
chr3:42634667-42640282(-)	chr3	42634667	42640282	-	5616	-0.0878136	ENST00000438017	lncRNA	chr3:42601963-42654388:-	ENSG00000230084	ZBTB47-AS1	ZBTB47 and NKTR antisense RNA 1 [Source:HGNC Symbol;Acc:HGNC:41174]	Genebody		ENST00000438017		1.1	3.81	-2.71	0.00013	0.258	1.35	0.6	4.49	11.08	15	15.96
chr3:42634667-42640282(-)	chr3	42634667	42640282	-	5616	-0.0878136	ENST00000445452	lncRNA	chr3:42612290-42654388:-	ENSG00000230084	ZBTB47-AS1	ZBTB47 and NKTR antisense RNA 1 [Source:HGNC Symbol;Acc:HGNC:41174]	Genebody		ENST00000445452		1.1	3.81	-2.71	0.00013	0.258	1.35	0.6	4.49	11.08	15	15.96
chr3:42634667-42640282(-)	chr3	42634667	42640282	-	5616	-0.0878136	ENST00000653434	lncRNA	chr3:42621446-42654051:-	ENSG00000230084	ZBTB47-AS1	ZBTB47 and NKTR antisense RNA 1 [Source:HGNC Symbol;Acc:HGNC:41174]	Genebody		ENST00000653434		1.1	3.81	-2.71	0.00013	0.258	1.35	0.6	4.49	11.08	15	15.96
chr3:42634667-42640282(-)	chr3	42634667	42640282	-	5616	-0.0878136	ENST00000668806	lncRNA	chr3:42623385-42654156:-	ENSG00000230084	ZBTB47-AS1	ZBTB47 and NKTR antisense RNA 1 [Source:HGNC Symbol;Acc:HGNC:41174]	Genebody		ENST00000668806		1.1	3.81	-2.71	0.00013	0.258	1.35	0.6	4.49	11.08	15	15.96
chr3:42634667-42640282(-)	chr3	42634667	42640282	-	5616	-0.0878136	ENST00000434363	lncRNA	chr3:42632428-42654388:-	ENSG00000230084	ZBTB47-AS1	ZBTB47 and NKTR antisense RNA 1 [Source:HGNC Symbol;Acc:HGNC:41174]	Genebody		ENST00000434363		1.1	3.81	-2.71	0.00013	0.258	1.35	0.6	4.49	11.08	15	15.96
chr3:42634667-42640282(-)	chr3	42634667	42640282	-	5616	-0.0878136	ENST00000468735	retained_intron	chr3:42600655-42638226:+	ENSG00000114857	NKTR	natural killer cell triggering receptor [Source:HGNC Symbol;Acc:HGNC:7833]	Genebody;Terminator	genic_antisense			1.1	3.81	-2.71	0.00013	0.258	1.35	0.6	4.49	11.08	15	15.96
chr3:42634667-42640282(-)	chr3	42634667	42640282	-	5616	-0.0878136	ENST00000465584	retained_intron	chr3:42619819-42638219:+	ENSG00000114857	NKTR	natural killer cell triggering receptor [Source:HGNC Symbol;Acc:HGNC:7833]	Genebody;Terminator	genic_antisense			1.1	3.81	-2.71	0.00013	0.258	1.35	0.6	4.49	11.08	15	15.96
chr3:42634667-42640282(-)	chr3	42634667	42640282	-	5616	-0.0878136	ENST00000472258	retained_intron	chr3:42635080-42637156:+	ENSG00000114857	NKTR	natural killer cell triggering receptor [Source:HGNC Symbol;Acc:HGNC:7833]	Promoter;Genebody;Terminator	promoter_antisense,genic_antisense			1.1	3.81	-2.71	0.00013	0.258	1.35	0.6	4.49	11.08	15	15.96
chr3:42634667-42640282(-)	chr3	42634667	42640282	-	5616	-0.0878136	ENST00000498730	retained_intron	chr3:42627186-42637035:+	ENSG00000114857	NKTR	natural killer cell triggering receptor [Source:HGNC Symbol;Acc:HGNC:7833]	Genebody;Terminator	genic_antisense			1.1	3.81	-2.71	0.00013	0.258	1.35	0.6	4.49	11.08	15	15.96
chr3:42634667-42640282(-)	chr3	42634667	42640282	-	5616	-0.0878136	ENST00000460807	retained_intron	chr3:42633209-42637000:+	ENSG00000114857	NKTR	natural killer cell triggering receptor [Source:HGNC Symbol;Acc:HGNC:7833]	Genebody;Terminator	genic_antisense			1.1	3.81	-2.71	0.00013	0.258	1.35	0.6	4.49	11.08	15	15.96
chr3:42634667-42640282(-)	chr3	42634667	42640282	-	5616	-0.0878136	ENST00000508351	retained_intron	chr3:42633209-42635481:+	ENSG00000114857	NKTR	natural killer cell triggering receptor [Source:HGNC Symbol;Acc:HGNC:7833]	Terminator				1.1	3.81	-2.71	0.00013	0.258	1.35	0.6	4.49	11.08	15	15.96
chr3:42634667-42640282(-)	chr3	42634667	42640282	-	5616	-0.0878136	ENST00000464315	retained_intron	chr3:42633637-42635057:+	ENSG00000114857	NKTR	natural killer cell triggering receptor [Source:HGNC Symbol;Acc:HGNC:7833]	Terminator				1.1	3.81	-2.71	0.00013	0.258	1.35	0.6	4.49	11.08	15	15.96
chr3:42634667-42640282(-)	chr3	42634667	42640282	-	5616	-0.0878136	ENST00000472127	retained_intron	chr3:42631033-42633112:+	ENSG00000114857	NKTR	natural killer cell triggering receptor [Source:HGNC Symbol;Acc:HGNC:7833]	Terminator				1.1	3.81	-2.71	0.00013	0.258	1.35	0.6	4.49	11.08	15	15.96
chr5:131343241-131347988(-)	chr5	131343241	131347988	-	4748	-0.0104218	ENST00000395246	protein_coding	chr5:131264009-131394687:+	ENSG00000158985	CDC42SE2	CDC42 small effector 2 [Source:HGNC Symbol;Acc:HGNC:18547]	Genebody	genic_antisense			0.07	3.46	-3.39	0.00013	0.258	0.68	1.2	1.28	14.96	5	13.06
chr5:131343241-131347988(-)	chr5	131343241	131347988	-	4748	-0.0104218	ENST00000505065	protein_coding	chr5:131264053-131394672:+	ENSG00000158985	CDC42SE2	CDC42 small effector 2 [Source:HGNC Symbol;Acc:HGNC:18547]	Genebody	genic_antisense			0.07	3.46	-3.39	0.00013	0.258	0.68	1.2	1.28	14.96	5	13.06
chr5:131343241-131347988(-)	chr5	131343241	131347988	-	4748	-0.0104218	ENST00000503291	protein_coding	chr5:131264068-131393106:+	ENSG00000158985	CDC42SE2	CDC42 small effector 2 [Source:HGNC Symbol;Acc:HGNC:18547]	Genebody	genic_antisense			0.07	3.46	-3.39	0.00013	0.258	0.68	1.2	1.28	14.96	5	13.06
chr5:131343241-131347988(-)	chr5	131343241	131347988	-	4748	-0.0104218	ENST00000360515	protein_coding	chr5:131264075-131394690:+	ENSG00000158985	CDC42SE2	CDC42 small effector 2 [Source:HGNC Symbol;Acc:HGNC:18547]	Genebody	genic_antisense			0.07	3.46	-3.39	0.00013	0.258	0.68	1.2	1.28	14.96	5	13.06
chr8:47396435-47402993(+)	chr8	47396435	47402993	+	6559	0.152071	ENST00000541342	protein_coding	chr8:47260878-47735999:+	ENSG00000164808	SPIDR	scaffold protein involved in DNA repair [Source:HGNC Symbol;Acc:HGNC:28971]	Genebody		ENST00000541342		2.54	4.47	-1.93	0.000131	0.178	1.35	7.18	8.98	23.26	23	20.31
chr8:47396435-47402993(+)	chr8	47396435	47402993	+	6559	0.152071	ENST00000523814	nonsense_mediated_decay	chr8:47260913-47408006:+	ENSG00000164808	SPIDR	scaffold protein involved in DNA repair [Source:HGNC Symbol;Acc:HGNC:28971]	Genebody		ENST00000523814		2.54	4.47	-1.93	0.000131	0.178	1.35	7.18	8.98	23.26	23	20.31
chr8:47396435-47402993(+)	chr8	47396435	47402993	+	6559	0.152071	ENST00000518074	protein_coding	chr8:47260931-47735529:+	ENSG00000164808	SPIDR	scaffold protein involved in DNA repair [Source:HGNC Symbol;Acc:HGNC:28971]	Genebody		ENST00000518074		2.54	4.47	-1.93	0.000131	0.178	1.35	7.18	8.98	23.26	23	20.31
chr8:47396435-47402993(+)	chr8	47396435	47402993	+	6559	0.152071	ENST00000297423	protein_coding	chr8:47260938-47736306:+	ENSG00000164808	SPIDR	scaffold protein involved in DNA repair [Source:HGNC Symbol;Acc:HGNC:28971]	Genebody		ENST00000297423		2.54	4.47	-1.93	0.000131	0.178	1.35	7.18	8.98	23.26	23	20.31
chr8:47396435-47402993(+)	chr8	47396435	47402993	+	6559	0.152071	ENST00000517824	nonsense_mediated_decay	chr8:47260942-47440542:+	ENSG00000164808	SPIDR	scaffold protein involved in DNA repair [Source:HGNC Symbol;Acc:HGNC:28971]	Genebody		ENST00000517824		2.54	4.47	-1.93	0.000131	0.178	1.35	7.18	8.98	23.26	23	20.31
chr8:47396435-47402993(+)	chr8	47396435	47402993	+	6559	0.152071	ENST00000524126	nonsense_mediated_decay	chr8:47260953-47735913:+	ENSG00000164808	SPIDR	scaffold protein involved in DNA repair [Source:HGNC Symbol;Acc:HGNC:28971]	Genebody		ENST00000524126		2.54	4.47	-1.93	0.000131	0.178	1.35	7.18	8.98	23.26	23	20.31
chr8:47396435-47402993(+)	chr8	47396435	47402993	+	6559	0.152071	ENST00000519661	nonsense_mediated_decay	chr8:47260955-47599035:+	ENSG00000164808	SPIDR	scaffold protein involved in DNA repair [Source:HGNC Symbol;Acc:HGNC:28971]	Genebody		ENST00000519661		2.54	4.47	-1.93	0.000131	0.178	1.35	7.18	8.98	23.26	23	20.31
chr8:47396435-47402993(+)	chr8	47396435	47402993	+	6559	0.152071	ENST00000524033	nonsense_mediated_decay	chr8:47260956-47595984:+	ENSG00000164808	SPIDR	scaffold protein involved in DNA repair [Source:HGNC Symbol;Acc:HGNC:28971]	Genebody		ENST00000524033		2.54	4.47	-1.93	0.000131	0.178	1.35	7.18	8.98	23.26	23	20.31
chr8:47396435-47402993(+)	chr8	47396435	47402993	+	6559	0.152071	ENST00000522117	nonsense_mediated_decay	chr8:47260956-47735511:+	ENSG00000164808	SPIDR	scaffold protein involved in DNA repair [Source:HGNC Symbol;Acc:HGNC:28971]	Genebody		ENST00000522117		2.54	4.47	-1.93	0.000131	0.178	1.35	7.18	8.98	23.26	23	20.31
chr8:47396435-47402993(+)	chr8	47396435	47402993	+	6559	0.152071	ENST00000524006	protein_coding	chr8:47260965-47599043:+	ENSG00000164808	SPIDR	scaffold protein involved in DNA repair [Source:HGNC Symbol;Acc:HGNC:28971]	Genebody		ENST00000524006		2.54	4.47	-1.93	0.000131	0.178	1.35	7.18	8.98	23.26	23	20.31
chr8:47396435-47402993(+)	chr8	47396435	47402993	+	6559	0.152071	ENST00000524141	retained_intron	chr8:47260955-47713441:+	ENSG00000164808	SPIDR	scaffold protein involved in DNA repair [Source:HGNC Symbol;Acc:HGNC:28971]	Genebody		ENST00000524141		2.54	4.47	-1.93	0.000131	0.178	1.35	7.18	8.98	23.26	23	20.31
chr4:1962319-1971291(-)	chr4	1962319	1971291	-	8973	-0.153059	ENST00000508803	protein_coding	chr4:1871393-1982192:+	ENSG00000109685	NSD2	nuclear receptor binding SET domain protein 2 [Source:HGNC Symbol;Acc:HGNC:12766]	Genebody	genic_antisense			3.02	4.77	-1.75	0.000146	0.28	11.5	9.57	3.21	40.99	16	24.66
chr4:1962319-1971291(-)	chr4	1962319	1971291	-	8973	-0.153059	ENST00000353275	nonsense_mediated_decay	chr4:1892782-1982203:+	ENSG00000109685	NSD2	nuclear receptor binding SET domain protein 2 [Source:HGNC Symbol;Acc:HGNC:12766]	Genebody	genic_antisense			3.02	4.77	-1.75	0.000146	0.28	11.5	9.57	3.21	40.99	16	24.66
chr4:1962319-1971291(-)	chr4	1962319	1971291	-	8973	-0.153059	ENST00000382892	protein_coding	chr4:1892782-1982203:+	ENSG00000109685	NSD2	nuclear receptor binding SET domain protein 2 [Source:HGNC Symbol;Acc:HGNC:12766]	Genebody	genic_antisense			3.02	4.77	-1.75	0.000146	0.28	11.5	9.57	3.21	40.99	16	24.66
chr4:1962319-1971291(-)	chr4	1962319	1971291	-	8973	-0.153059	ENST00000382891	protein_coding	chr4:1892782-1982206:+	ENSG00000109685	NSD2	nuclear receptor binding SET domain protein 2 [Source:HGNC Symbol;Acc:HGNC:12766]	Genebody	genic_antisense			3.02	4.77	-1.75	0.000146	0.28	11.5	9.57	3.21	40.99	16	24.66
chr4:1962319-1971291(-)	chr4	1962319	1971291	-	8973	-0.153059	ENST00000312087	nonsense_mediated_decay	chr4:1892845-1982203:+	ENSG00000109685	NSD2	nuclear receptor binding SET domain protein 2 [Source:HGNC Symbol;Acc:HGNC:12766]	Genebody	genic_antisense			3.02	4.77	-1.75	0.000146	0.28	11.5	9.57	3.21	40.99	16	24.66
chr4:1962319-1971291(-)	chr4	1962319	1971291	-	8973	-0.153059	ENST00000382895	protein_coding	chr4:1892845-1982207:+	ENSG00000109685	NSD2	nuclear receptor binding SET domain protein 2 [Source:HGNC Symbol;Acc:HGNC:12766]	Genebody	genic_antisense			3.02	4.77	-1.75	0.000146	0.28	11.5	9.57	3.21	40.99	16	24.66
chr4:1962319-1971291(-)	chr4	1962319	1971291	-	8973	-0.153059	ENST00000677559	nonsense_mediated_decay	chr4:1900637-1982189:+	ENSG00000109685	NSD2	nuclear receptor binding SET domain protein 2 [Source:HGNC Symbol;Acc:HGNC:12766]	Genebody	genic_antisense			3.02	4.77	-1.75	0.000146	0.28	11.5	9.57	3.21	40.99	16	24.66
chr4:1962319-1971291(-)	chr4	1962319	1971291	-	8973	-0.153059	ENST00000382888	protein_coding	chr4:1952105-1978915:+	ENSG00000109685	NSD2	nuclear receptor binding SET domain protein 2 [Source:HGNC Symbol;Acc:HGNC:12766]	Genebody	genic_antisense			3.02	4.77	-1.75	0.000146	0.28	11.5	9.57	3.21	40.99	16	24.66
chr4:1962319-1971291(-)	chr4	1962319	1971291	-	8973	-0.153059	ENST00000679039	retained_intron	chr4:1959296-1982173:+	ENSG00000109685	NSD2	nuclear receptor binding SET domain protein 2 [Source:HGNC Symbol;Acc:HGNC:12766]	Genebody	genic_antisense			3.02	4.77	-1.75	0.000146	0.28	11.5	9.57	3.21	40.99	16	24.66
chr1:111716635-111721798(+)	chr1	111716635	111721798	+	5164	0.180249	ENST00000369709	protein_coding	chr1:111619789-111716691:+	ENSG00000116473	RAP1A	RAP1A, member of RAS oncogene family [Source:HGNC Symbol;Acc:HGNC:9855]	Terminator		ENST00000369709		0.05	3.42	-3.36	0.000157	0.204	0.68	1.79	0.64	9.42	11	11.61
chr1:111716635-111721798(+)	chr1	111716635	111721798	+	5164	0.180249	ENST00000687939	protein_coding	chr1:111619777-111716668:+	ENSG00000116473	RAP1A	RAP1A, member of RAS oncogene family [Source:HGNC Symbol;Acc:HGNC:9855]	Terminator		ENST00000687939		0.05	3.42	-3.36	0.000157	0.204	0.68	1.79	0.64	9.42	11	11.61
chr1:111716635-111721798(+)	chr1	111716635	111721798	+	5164	0.180249	ENST00000357260	protein_coding	chr1:111722064-111739395:-	ENSG00000197852	INKA2	inka box actin regulator 2 [Source:HGNC Symbol;Acc:HGNC:28045]	Terminator				0.05	3.42	-3.36	0.000157	0.204	0.68	1.79	0.64	9.42	11	11.61
chr1:111716635-111721798(+)	chr1	111716635	111721798	+	5164	0.180249	ENST00000534365	protein_coding	chr1:111722351-111739363:-	ENSG00000197852	INKA2	inka box actin regulator 2 [Source:HGNC Symbol;Acc:HGNC:28045]	Terminator				0.05	3.42	-3.36	0.000157	0.204	0.68	1.79	0.64	9.42	11	11.61
chr11:66476488-66478737(+)	chr11	66476488	66478737	+	2250	0.123223	ENST00000528752	protein_coding	chr11:66473424-66477337:+	ENSG00000174516	PELI3	pellino E3 ubiquitin protein ligase family member 3 [Source:HGNC Symbol;Acc:HGNC:30010]	Terminator		ENST00000528752	ENST00000525142;ENST00000533502;ENST00000690327;ENST00000702177;ENST00000693584;ENST00000527092;ENST00000527274	-0.65	3.35	-3.99	0.000171	1	0.68	0.6	0.64	17.73	7	5.8
chr11:66476488-66478737(+)	chr11	66476488	66478737	+	2250	0.123223	ENST00000618547	protein_coding	chr11:66466327-66477334:+	ENSG00000174516	PELI3	pellino E3 ubiquitin protein ligase family member 3 [Source:HGNC Symbol;Acc:HGNC:30010]	Terminator		ENST00000618547	ENST00000525142;ENST00000533502;ENST00000690327;ENST00000702177;ENST00000693584;ENST00000527092;ENST00000527274	-0.65	3.35	-3.99	0.000171	1	0.68	0.6	0.64	17.73	7	5.8
chr11:66476488-66478737(+)	chr11	66476488	66478737	+	2250	0.123223	ENST00000349459	protein_coding	chr11:66466745-66477328:+	ENSG00000174516	PELI3	pellino E3 ubiquitin protein ligase family member 3 [Source:HGNC Symbol;Acc:HGNC:30010]	Terminator		ENST00000349459	ENST00000525142;ENST00000533502;ENST00000690327;ENST00000702177;ENST00000693584;ENST00000527092;ENST00000527274	-0.65	3.35	-3.99	0.000171	1	0.68	0.6	0.64	17.73	7	5.8
chr11:66476488-66478737(+)	chr11	66476488	66478737	+	2250	0.123223	ENST00000320740	protein_coding	chr11:66466905-66477337:+	ENSG00000174516	PELI3	pellino E3 ubiquitin protein ligase family member 3 [Source:HGNC Symbol;Acc:HGNC:30010]	Terminator		ENST00000320740	ENST00000525142;ENST00000533502;ENST00000690327;ENST00000702177;ENST00000693584;ENST00000527092;ENST00000527274	-0.65	3.35	-3.99	0.000171	1	0.68	0.6	0.64	17.73	7	5.8
chr11:66476488-66478737(+)	chr11	66476488	66478737	+	2250	0.123223	ENST00000532970	nonsense_mediated_decay	chr11:66466918-66477278:+	ENSG00000174516	PELI3	pellino E3 ubiquitin protein ligase family member 3 [Source:HGNC Symbol;Acc:HGNC:30010]	Terminator		ENST00000532970	ENST00000525142;ENST00000533502;ENST00000690327;ENST00000702177;ENST00000693584;ENST00000527092;ENST00000527274	-0.65	3.35	-3.99	0.000171	1	0.68	0.6	0.64	17.73	7	5.8
chr11:66476488-66478737(+)	chr11	66476488	66478737	+	2250	0.123223	ENST00000526296	protein_coding	chr11:66466926-66475843:+	ENSG00000174516	PELI3	pellino E3 ubiquitin protein ligase family member 3 [Source:HGNC Symbol;Acc:HGNC:30010]	Terminator			ENST00000525142;ENST00000533502;ENST00000690327;ENST00000702177;ENST00000693584;ENST00000527092;ENST00000527274	-0.65	3.35	-3.99	0.000171	1	0.68	0.6	0.64	17.73	7	5.8
chr11:66476488-66478737(+)	chr11	66476488	66478737	+	2250	0.123223	ENST00000532677	protein_coding	chr11:66480013-66509657:+	ENSG00000254986	DPP3	dipeptidyl peptidase 3 [Source:HGNC Symbol;Acc:HGNC:3008]	Promoter			ENST00000525142;ENST00000533502;ENST00000690327;ENST00000702177;ENST00000693584;ENST00000527092;ENST00000527274	-0.65	3.35	-3.99	0.000171	1	0.68	0.6	0.64	17.73	7	5.8
chr11:66476488-66478737(+)	chr11	66476488	66478737	+	2250	0.123223	ENST00000541961	protein_coding	chr11:66480431-66509657:+	ENSG00000254986	DPP3	dipeptidyl peptidase 3 [Source:HGNC Symbol;Acc:HGNC:3008]	Promoter			ENST00000525142;ENST00000533502;ENST00000690327;ENST00000702177;ENST00000693584;ENST00000527092;ENST00000527274	-0.65	3.35	-3.99	0.000171	1	0.68	0.6	0.64	17.73	7	5.8
chr11:66476488-66478737(+)	chr11	66476488	66478737	+	2250	0.123223	ENST00000531863	protein_coding	chr11:66480434-66509657:+	ENSG00000254986	DPP3	dipeptidyl peptidase 3 [Source:HGNC Symbol;Acc:HGNC:3008]	Promoter			ENST00000525142;ENST00000533502;ENST00000690327;ENST00000702177;ENST00000693584;ENST00000527092;ENST00000527274	-0.65	3.35	-3.99	0.000171	1	0.68	0.6	0.64	17.73	7	5.8
chr11:66476488-66478737(+)	chr11	66476488	66478737	+	2250	0.123223	ENST00000532019	protein_coding	chr11:66480435-66487958:+	ENSG00000254986	DPP3	dipeptidyl peptidase 3 [Source:HGNC Symbol;Acc:HGNC:3008]	Promoter			ENST00000525142;ENST00000533502;ENST00000690327;ENST00000702177;ENST00000693584;ENST00000527092;ENST00000527274	-0.65	3.35	-3.99	0.000171	1	0.68	0.6	0.64	17.73	7	5.8
chr11:66476488-66478737(+)	chr11	66476488	66478737	+	2250	0.123223	ENST00000526515	protein_coding	chr11:66480438-66487941:+	ENSG00000254986	DPP3	dipeptidyl peptidase 3 [Source:HGNC Symbol;Acc:HGNC:3008]	Promoter			ENST00000525142;ENST00000533502;ENST00000690327;ENST00000702177;ENST00000693584;ENST00000527092;ENST00000527274	-0.65	3.35	-3.99	0.000171	1	0.68	0.6	0.64	17.73	7	5.8
chr11:66476488-66478737(+)	chr11	66476488	66478737	+	2250	0.123223	ENST00000530165	protein_coding	chr11:66480438-66509345:+	ENSG00000254986	DPP3	dipeptidyl peptidase 3 [Source:HGNC Symbol;Acc:HGNC:3008]	Promoter			ENST00000525142;ENST00000533502;ENST00000690327;ENST00000702177;ENST00000693584;ENST00000527092;ENST00000527274	-0.65	3.35	-3.99	0.000171	1	0.68	0.6	0.64	17.73	7	5.8
chr11:66476488-66478737(+)	chr11	66476488	66478737	+	2250	0.123223	ENST00000533725	protein_coding	chr11:66480439-66491533:+	ENSG00000254986	DPP3	dipeptidyl peptidase 3 [Source:HGNC Symbol;Acc:HGNC:3008]	Promoter			ENST00000525142;ENST00000533502;ENST00000690327;ENST00000702177;ENST00000693584;ENST00000527092;ENST00000527274	-0.65	3.35	-3.99	0.000171	1	0.68	0.6	0.64	17.73	7	5.8
chr11:66476488-66478737(+)	chr11	66476488	66478737	+	2250	0.123223	ENST00000524466	protein_coding	chr11:66466924-66474651:+	ENSG00000174516	PELI3	pellino E3 ubiquitin protein ligase family member 3 [Source:HGNC Symbol;Acc:HGNC:30010]	Terminator			ENST00000525142;ENST00000533502;ENST00000690327;ENST00000702177;ENST00000693584;ENST00000527092;ENST00000527274	-0.65	3.35	-3.99	0.000171	1	0.68	0.6	0.64	17.73	7	5.8
chr11:66476488-66478737(+)	chr11	66476488	66478737	+	2250	0.123223	ENST00000527092	lncRNA	chr11:66473490-66480231:-	ENSG00000255517	DPP3-DT	DPP3 divergent transcript [Source:HGNC Symbol;Acc:HGNC:55494]	Genebody	genic_antisense			-0.65	3.35	-3.99	0.000171	1	0.68	0.6	0.64	17.73	7	5.8
chr11:66476488-66478737(+)	chr11	66476488	66478737	+	2250	0.123223	ENST00000690327	lncRNA	chr11:66474250-66480254:-	ENSG00000255517	DPP3-DT	DPP3 divergent transcript [Source:HGNC Symbol;Acc:HGNC:55494]	Genebody	genic_antisense			-0.65	3.35	-3.99	0.000171	1	0.68	0.6	0.64	17.73	7	5.8
chr11:66476488-66478737(+)	chr11	66476488	66478737	+	2250	0.123223	ENST00000533502	lncRNA	chr11:66474359-66480192:-	ENSG00000255517	DPP3-DT	DPP3 divergent transcript [Source:HGNC Symbol;Acc:HGNC:55494]	Genebody	genic_antisense			-0.65	3.35	-3.99	0.000171	1	0.68	0.6	0.64	17.73	7	5.8
chr11:66476488-66478737(+)	chr11	66476488	66478737	+	2250	0.123223	ENST00000527274	lncRNA	chr11:66477346-66480296:-	ENSG00000255517	DPP3-DT	DPP3 divergent transcript [Source:HGNC Symbol;Acc:HGNC:55494]	Genebody;Terminator	genic_antisense			-0.65	3.35	-3.99	0.000171	1	0.68	0.6	0.64	17.73	7	5.8
chr11:66476488-66478737(+)	chr11	66476488	66478737	+	2250	0.123223	ENST00000702177	lncRNA	chr11:66477348-66480241:-	ENSG00000255517	DPP3-DT	DPP3 divergent transcript [Source:HGNC Symbol;Acc:HGNC:55494]	Genebody;Terminator	genic_antisense			-0.65	3.35	-3.99	0.000171	1	0.68	0.6	0.64	17.73	7	5.8
chr11:66476488-66478737(+)	chr11	66476488	66478737	+	2250	0.123223	ENST00000525142	lncRNA	chr11:66477348-66480269:-	ENSG00000255517	DPP3-DT	DPP3 divergent transcript [Source:HGNC Symbol;Acc:HGNC:55494]	Genebody;Terminator	genic_antisense			-0.65	3.35	-3.99	0.000171	1	0.68	0.6	0.64	17.73	7	5.8
chr11:66476488-66478737(+)	chr11	66476488	66478737	+	2250	0.123223	ENST00000693584	lncRNA	chr11:66477351-66480179:-	ENSG00000255517	DPP3-DT	DPP3 divergent transcript [Source:HGNC Symbol;Acc:HGNC:55494]	Genebody;Terminator	genic_antisense			-0.65	3.35	-3.99	0.000171	1	0.68	0.6	0.64	17.73	7	5.8
chr11:66476488-66478737(+)	chr11	66476488	66478737	+	2250	0.123223	ENST00000691379	lncRNA	chr11:66479088-66480268:-	ENSG00000255517	DPP3-DT	DPP3 divergent transcript [Source:HGNC Symbol;Acc:HGNC:55494]	Terminator				-0.65	3.35	-3.99	0.000171	1	0.68	0.6	0.64	17.73	7	5.8
chr11:66476488-66478737(+)	chr11	66476488	66478737	+	2250	0.123223	ENST00000602951	lncRNA	chr11:66474250-66474725:-	ENSG00000255517	DPP3-DT	DPP3 divergent transcript [Source:HGNC Symbol;Acc:HGNC:55494]	Promoter	promoter_antisense			-0.65	3.35	-3.99	0.000171	1	0.68	0.6	0.64	17.73	7	5.8
chr7:116784045-116788422(-)	chr7	116784045	116788422	-	4378	-0.0972222	ENST00000318493	protein_coding	chr7:116672196-116798377:+	ENSG00000105976	MET	MET proto-oncogene, receptor tyrosine kinase [Source:HGNC Symbol;Acc:HGNC:7029]	Genebody	genic_antisense			1.31	3.82	-2.51	0.000179	0.332	0.68	4.19	2.57	15.51	13	13.78
chr7:116784045-116788422(-)	chr7	116784045	116788422	-	4378	-0.0972222	ENST00000397752	protein_coding	chr7:116672196-116798377:+	ENSG00000105976	MET	MET proto-oncogene, receptor tyrosine kinase [Source:HGNC Symbol;Acc:HGNC:7029]	Genebody	genic_antisense			1.31	3.82	-2.51	0.000179	0.332	0.68	4.19	2.57	15.51	13	13.78
chr2:231711116-231713871(+)	chr2	231711116	231713871	+	2756	0.165478	ENST00000448874	nonsense_mediated_decay	chr2:231707630-231713465:+	ENSG00000187514	PTMA	prothymosin alpha [Source:HGNC Symbol;Acc:HGNC:9623]	Genebody;Terminator		ENST00000448874		0.36	3.61	-3.25	0.000217	0.273	0.68	0.6	2.56	23.82	7	5.8
chr2:231711116-231713871(+)	chr2	231711116	231713871	+	2756	0.165478	ENST00000409321	protein_coding	chr2:231707684-231713108:+	ENSG00000187514	PTMA	prothymosin alpha [Source:HGNC Symbol;Acc:HGNC:9623]	Genebody;Terminator		ENST00000409321		0.36	3.61	-3.25	0.000217	0.273	0.68	0.6	2.56	23.82	7	5.8
chr2:231711116-231713871(+)	chr2	231711116	231713871	+	2756	0.165478	ENST00000341369	protein_coding	chr2:231708516-231713536:+	ENSG00000187514	PTMA	prothymosin alpha [Source:HGNC Symbol;Acc:HGNC:9623]	Genebody;Terminator		ENST00000341369		0.36	3.61	-3.25	0.000217	0.273	0.68	0.6	2.56	23.82	7	5.8
chr2:231711116-231713871(+)	chr2	231711116	231713871	+	2756	0.165478	ENST00000409115	protein_coding	chr2:231708525-231713551:+	ENSG00000187514	PTMA	prothymosin alpha [Source:HGNC Symbol;Acc:HGNC:9623]	Genebody;Terminator		ENST00000409115		0.36	3.61	-3.25	0.000217	0.273	0.68	0.6	2.56	23.82	7	5.8
chr2:231711116-231713871(+)	chr2	231711116	231713871	+	2756	0.165478	ENST00000409683	protein_coding	chr2:231708536-231713289:+	ENSG00000187514	PTMA	prothymosin alpha [Source:HGNC Symbol;Acc:HGNC:9623]	Genebody;Terminator		ENST00000409683		0.36	3.61	-3.25	0.000217	0.273	0.68	0.6	2.56	23.82	7	5.8
chr2:231711116-231713871(+)	chr2	231711116	231713871	+	2756	0.165478	ENST00000410064	protein_coding	chr2:231709781-231712856:+	ENSG00000187514	PTMA	prothymosin alpha [Source:HGNC Symbol;Acc:HGNC:9623]	Genebody;Terminator		ENST00000410064		0.36	3.61	-3.25	0.000217	0.273	0.68	0.6	2.56	23.82	7	5.8
chr2:231711116-231713871(+)	chr2	231711116	231713871	+	2756	0.165478	ENST00000412128	protein_coding	chr2:231710427-231713268:+	ENSG00000187514	PTMA	prothymosin alpha [Source:HGNC Symbol;Acc:HGNC:9623]	Promoter;Genebody;Terminator		ENST00000412128		0.36	3.61	-3.25	0.000217	0.273	0.68	0.6	2.56	23.82	7	5.8
chr2:231711116-231713871(+)	chr2	231711116	231713871	+	2756	0.165478	ENST00000440384	protein_coding	chr2:231710491-231711383:+	ENSG00000187514	PTMA	prothymosin alpha [Source:HGNC Symbol;Acc:HGNC:9623]	Promoter;Terminator		ENST00000440384		0.36	3.61	-3.25	0.000217	0.273	0.68	0.6	2.56	23.82	7	5.8
chr2:231711116-231713871(+)	chr2	231711116	231713871	+	2756	0.165478	ENST00000468027	retained_intron	chr2:231708530-231712675:+	ENSG00000187514	PTMA	prothymosin alpha [Source:HGNC Symbol;Acc:HGNC:9623]	Genebody;Terminator		ENST00000468027		0.36	3.61	-3.25	0.000217	0.273	0.68	0.6	2.56	23.82	7	5.8
chr2:231711116-231713871(+)	chr2	231711116	231713871	+	2756	0.165478	ENST00000481928	retained_intron	chr2:231708530-231713506:+	ENSG00000187514	PTMA	prothymosin alpha [Source:HGNC Symbol;Acc:HGNC:9623]	Genebody;Terminator		ENST00000481928		0.36	3.61	-3.25	0.000217	0.273	0.68	0.6	2.56	23.82	7	5.8
chr2:231711116-231713871(+)	chr2	231711116	231713871	+	2756	0.165478	ENST00000467816	retained_intron	chr2:231711131-231711978:+	ENSG00000187514	PTMA	prothymosin alpha [Source:HGNC Symbol;Acc:HGNC:9623]	Promoter;Terminator		ENST00000467816		0.36	3.61	-3.25	0.000217	0.273	0.68	0.6	2.56	23.82	7	5.8
chr11:66476469-66478790(-)	chr11	66476469	66478790	-	2322	-0.121281	ENST00000528752	protein_coding	chr11:66473424-66477337:+	ENSG00000174516	PELI3	pellino E3 ubiquitin protein ligase family member 3 [Source:HGNC Symbol;Acc:HGNC:30010]	Terminator			ENST00000525142;ENST00000533502;ENST00000690327;ENST00000702177;ENST00000693584;ENST00000527092;ENST00000527274	-0.65	3.26	-3.9	0.000247	0.419	0.68	0.6	0.64	17.17	5	6.53
chr11:66476469-66478790(-)	chr11	66476469	66478790	-	2322	-0.121281	ENST00000618547	protein_coding	chr11:66466327-66477334:+	ENSG00000174516	PELI3	pellino E3 ubiquitin protein ligase family member 3 [Source:HGNC Symbol;Acc:HGNC:30010]	Terminator			ENST00000525142;ENST00000533502;ENST00000690327;ENST00000702177;ENST00000693584;ENST00000527092;ENST00000527274	-0.65	3.26	-3.9	0.000247	0.419	0.68	0.6	0.64	17.17	5	6.53
chr11:66476469-66478790(-)	chr11	66476469	66478790	-	2322	-0.121281	ENST00000349459	protein_coding	chr11:66466745-66477328:+	ENSG00000174516	PELI3	pellino E3 ubiquitin protein ligase family member 3 [Source:HGNC Symbol;Acc:HGNC:30010]	Terminator			ENST00000525142;ENST00000533502;ENST00000690327;ENST00000702177;ENST00000693584;ENST00000527092;ENST00000527274	-0.65	3.26	-3.9	0.000247	0.419	0.68	0.6	0.64	17.17	5	6.53
chr11:66476469-66478790(-)	chr11	66476469	66478790	-	2322	-0.121281	ENST00000320740	protein_coding	chr11:66466905-66477337:+	ENSG00000174516	PELI3	pellino E3 ubiquitin protein ligase family member 3 [Source:HGNC Symbol;Acc:HGNC:30010]	Terminator			ENST00000525142;ENST00000533502;ENST00000690327;ENST00000702177;ENST00000693584;ENST00000527092;ENST00000527274	-0.65	3.26	-3.9	0.000247	0.419	0.68	0.6	0.64	17.17	5	6.53
chr11:66476469-66478790(-)	chr11	66476469	66478790	-	2322	-0.121281	ENST00000532970	nonsense_mediated_decay	chr11:66466918-66477278:+	ENSG00000174516	PELI3	pellino E3 ubiquitin protein ligase family member 3 [Source:HGNC Symbol;Acc:HGNC:30010]	Terminator			ENST00000525142;ENST00000533502;ENST00000690327;ENST00000702177;ENST00000693584;ENST00000527092;ENST00000527274	-0.65	3.26	-3.9	0.000247	0.419	0.68	0.6	0.64	17.17	5	6.53
chr11:66476469-66478790(-)	chr11	66476469	66478790	-	2322	-0.121281	ENST00000526296	protein_coding	chr11:66466926-66475843:+	ENSG00000174516	PELI3	pellino E3 ubiquitin protein ligase family member 3 [Source:HGNC Symbol;Acc:HGNC:30010]	Terminator			ENST00000525142;ENST00000533502;ENST00000690327;ENST00000702177;ENST00000693584;ENST00000527092;ENST00000527274	-0.65	3.26	-3.9	0.000247	0.419	0.68	0.6	0.64	17.17	5	6.53
chr11:66476469-66478790(-)	chr11	66476469	66478790	-	2322	-0.121281	ENST00000532677	protein_coding	chr11:66480013-66509657:+	ENSG00000254986	DPP3	dipeptidyl peptidase 3 [Source:HGNC Symbol;Acc:HGNC:3008]	Promoter	promoter_antisense		ENST00000525142;ENST00000533502;ENST00000690327;ENST00000702177;ENST00000693584;ENST00000527092;ENST00000527274	-0.65	3.26	-3.9	0.000247	0.419	0.68	0.6	0.64	17.17	5	6.53
chr11:66476469-66478790(-)	chr11	66476469	66478790	-	2322	-0.121281	ENST00000541961	protein_coding	chr11:66480431-66509657:+	ENSG00000254986	DPP3	dipeptidyl peptidase 3 [Source:HGNC Symbol;Acc:HGNC:3008]	Promoter	promoter_antisense		ENST00000525142;ENST00000533502;ENST00000690327;ENST00000702177;ENST00000693584;ENST00000527092;ENST00000527274	-0.65	3.26	-3.9	0.000247	0.419	0.68	0.6	0.64	17.17	5	6.53
chr11:66476469-66478790(-)	chr11	66476469	66478790	-	2322	-0.121281	ENST00000531863	protein_coding	chr11:66480434-66509657:+	ENSG00000254986	DPP3	dipeptidyl peptidase 3 [Source:HGNC Symbol;Acc:HGNC:3008]	Promoter	promoter_antisense		ENST00000525142;ENST00000533502;ENST00000690327;ENST00000702177;ENST00000693584;ENST00000527092;ENST00000527274	-0.65	3.26	-3.9	0.000247	0.419	0.68	0.6	0.64	17.17	5	6.53
chr11:66476469-66478790(-)	chr11	66476469	66478790	-	2322	-0.121281	ENST00000532019	protein_coding	chr11:66480435-66487958:+	ENSG00000254986	DPP3	dipeptidyl peptidase 3 [Source:HGNC Symbol;Acc:HGNC:3008]	Promoter	promoter_antisense		ENST00000525142;ENST00000533502;ENST00000690327;ENST00000702177;ENST00000693584;ENST00000527092;ENST00000527274	-0.65	3.26	-3.9	0.000247	0.419	0.68	0.6	0.64	17.17	5	6.53
chr11:66476469-66478790(-)	chr11	66476469	66478790	-	2322	-0.121281	ENST00000526515	protein_coding	chr11:66480438-66487941:+	ENSG00000254986	DPP3	dipeptidyl peptidase 3 [Source:HGNC Symbol;Acc:HGNC:3008]	Promoter	promoter_antisense		ENST00000525142;ENST00000533502;ENST00000690327;ENST00000702177;ENST00000693584;ENST00000527092;ENST00000527274	-0.65	3.26	-3.9	0.000247	0.419	0.68	0.6	0.64	17.17	5	6.53
chr11:66476469-66478790(-)	chr11	66476469	66478790	-	2322	-0.121281	ENST00000530165	protein_coding	chr11:66480438-66509345:+	ENSG00000254986	DPP3	dipeptidyl peptidase 3 [Source:HGNC Symbol;Acc:HGNC:3008]	Promoter	promoter_antisense		ENST00000525142;ENST00000533502;ENST00000690327;ENST00000702177;ENST00000693584;ENST00000527092;ENST00000527274	-0.65	3.26	-3.9	0.000247	0.419	0.68	0.6	0.64	17.17	5	6.53
chr11:66476469-66478790(-)	chr11	66476469	66478790	-	2322	-0.121281	ENST00000533725	protein_coding	chr11:66480439-66491533:+	ENSG00000254986	DPP3	dipeptidyl peptidase 3 [Source:HGNC Symbol;Acc:HGNC:3008]	Promoter	promoter_antisense		ENST00000525142;ENST00000533502;ENST00000690327;ENST00000702177;ENST00000693584;ENST00000527092;ENST00000527274	-0.65	3.26	-3.9	0.000247	0.419	0.68	0.6	0.64	17.17	5	6.53
chr11:66476469-66478790(-)	chr11	66476469	66478790	-	2322	-0.121281	ENST00000524466	protein_coding	chr11:66466924-66474651:+	ENSG00000174516	PELI3	pellino E3 ubiquitin protein ligase family member 3 [Source:HGNC Symbol;Acc:HGNC:30010]	Terminator			ENST00000525142;ENST00000533502;ENST00000690327;ENST00000702177;ENST00000693584;ENST00000527092;ENST00000527274	-0.65	3.26	-3.9	0.000247	0.419	0.68	0.6	0.64	17.17	5	6.53
chr11:66476469-66478790(-)	chr11	66476469	66478790	-	2322	-0.121281	ENST00000531314	protein_coding	chr11:66480741-66482470:+	ENSG00000254986	DPP3	dipeptidyl peptidase 3 [Source:HGNC Symbol;Acc:HGNC:3008]	Promoter	promoter_antisense		ENST00000525142;ENST00000533502;ENST00000690327;ENST00000702177;ENST00000693584;ENST00000527092;ENST00000527274	-0.65	3.26	-3.9	0.000247	0.419	0.68	0.6	0.64	17.17	5	6.53
chr11:66476469-66478790(-)	chr11	66476469	66478790	-	2322	-0.121281	ENST00000527092	lncRNA	chr11:66473490-66480231:-	ENSG00000255517	DPP3-DT	DPP3 divergent transcript [Source:HGNC Symbol;Acc:HGNC:55494]	Genebody		ENST00000527092		-0.65	3.26	-3.9	0.000247	0.419	0.68	0.6	0.64	17.17	5	6.53
chr11:66476469-66478790(-)	chr11	66476469	66478790	-	2322	-0.121281	ENST00000690327	lncRNA	chr11:66474250-66480254:-	ENSG00000255517	DPP3-DT	DPP3 divergent transcript [Source:HGNC Symbol;Acc:HGNC:55494]	Genebody		ENST00000690327		-0.65	3.26	-3.9	0.000247	0.419	0.68	0.6	0.64	17.17	5	6.53
chr11:66476469-66478790(-)	chr11	66476469	66478790	-	2322	-0.121281	ENST00000533502	lncRNA	chr11:66474359-66480192:-	ENSG00000255517	DPP3-DT	DPP3 divergent transcript [Source:HGNC Symbol;Acc:HGNC:55494]	Genebody		ENST00000533502		-0.65	3.26	-3.9	0.000247	0.419	0.68	0.6	0.64	17.17	5	6.53
chr11:66476469-66478790(-)	chr11	66476469	66478790	-	2322	-0.121281	ENST00000527274	lncRNA	chr11:66477346-66480296:-	ENSG00000255517	DPP3-DT	DPP3 divergent transcript [Source:HGNC Symbol;Acc:HGNC:55494]	Genebody;Terminator		ENST00000527274		-0.65	3.26	-3.9	0.000247	0.419	0.68	0.6	0.64	17.17	5	6.53
chr11:66476469-66478790(-)	chr11	66476469	66478790	-	2322	-0.121281	ENST00000702177	lncRNA	chr11:66477348-66480241:-	ENSG00000255517	DPP3-DT	DPP3 divergent transcript [Source:HGNC Symbol;Acc:HGNC:55494]	Genebody;Terminator		ENST00000702177		-0.65	3.26	-3.9	0.000247	0.419	0.68	0.6	0.64	17.17	5	6.53
chr11:66476469-66478790(-)	chr11	66476469	66478790	-	2322	-0.121281	ENST00000525142	lncRNA	chr11:66477348-66480269:-	ENSG00000255517	DPP3-DT	DPP3 divergent transcript [Source:HGNC Symbol;Acc:HGNC:55494]	Genebody;Terminator		ENST00000525142		-0.65	3.26	-3.9	0.000247	0.419	0.68	0.6	0.64	17.17	5	6.53
chr11:66476469-66478790(-)	chr11	66476469	66478790	-	2322	-0.121281	ENST00000693584	lncRNA	chr11:66477351-66480179:-	ENSG00000255517	DPP3-DT	DPP3 divergent transcript [Source:HGNC Symbol;Acc:HGNC:55494]	Genebody;Terminator		ENST00000693584		-0.65	3.26	-3.9	0.000247	0.419	0.68	0.6	0.64	17.17	5	6.53
chr11:66476469-66478790(-)	chr11	66476469	66478790	-	2322	-0.121281	ENST00000691379	lncRNA	chr11:66479088-66480268:-	ENSG00000255517	DPP3-DT	DPP3 divergent transcript [Source:HGNC Symbol;Acc:HGNC:55494]	Terminator				-0.65	3.26	-3.9	0.000247	0.419	0.68	0.6	0.64	17.17	5	6.53
chr11:66476469-66478790(-)	chr11	66476469	66478790	-	2322	-0.121281	ENST00000602951	lncRNA	chr11:66474250-66474725:-	ENSG00000255517	DPP3-DT	DPP3 divergent transcript [Source:HGNC Symbol;Acc:HGNC:55494]	Promoter				-0.65	3.26	-3.9	0.000247	0.419	0.68	0.6	0.64	17.17	5	6.53
chr16:20899532-20902486(-)	chr16	20899532	20902486	-	2955	-0.0918854	ENST00000568663	protein_coding	chr16:20899902-20924263:+	ENSG00000102897	LYRM1	LYR motif containing 1 [Source:HGNC Symbol;Acc:HGNC:25074]	Promoter;Genebody	promoter_antisense,genic_antisense			1.05	3.72	-2.67	0.000248	0.419	0.68	2.99	2.57	15.51	6	18.14
chr16:20899532-20902486(-)	chr16	20899532	20902486	-	2955	-0.0918854	ENST00000412082	protein_coding	chr16:20900235-20925004:+	ENSG00000102897	LYRM1	LYR motif containing 1 [Source:HGNC Symbol;Acc:HGNC:25074]	Promoter;Genebody	promoter_antisense,genic_antisense			1.05	3.72	-2.67	0.000248	0.419	0.68	2.99	2.57	15.51	6	18.14
chr16:20899532-20902486(-)	chr16	20899532	20902486	-	2955	-0.0918854	ENST00000439021	protein_coding	chr16:20900235-20925004:+	ENSG00000102897	LYRM1	LYR motif containing 1 [Source:HGNC Symbol;Acc:HGNC:25074]	Promoter;Genebody	promoter_antisense,genic_antisense			1.05	3.72	-2.67	0.000248	0.419	0.68	2.99	2.57	15.51	6	18.14
chr16:20899532-20902486(-)	chr16	20899532	20902486	-	2955	-0.0918854	ENST00000567165	nonsense_mediated_decay	chr16:20900411-20921463:+	ENSG00000102897	LYRM1	LYR motif containing 1 [Source:HGNC Symbol;Acc:HGNC:25074]	Promoter;Genebody	promoter_antisense,genic_antisense			1.05	3.72	-2.67	0.000248	0.419	0.68	2.99	2.57	15.51	6	18.14
chr16:20899532-20902486(-)	chr16	20899532	20902486	-	2955	-0.0918854	ENST00000569023	protein_coding	chr16:20900450-20924116:+	ENSG00000102897	LYRM1	LYR motif containing 1 [Source:HGNC Symbol;Acc:HGNC:25074]	Promoter;Genebody	promoter_antisense,genic_antisense			1.05	3.72	-2.67	0.000248	0.419	0.68	2.99	2.57	15.51	6	18.14
chr16:20899532-20902486(-)	chr16	20899532	20902486	-	2955	-0.0918854	ENST00000568820	nonsense_mediated_decay	chr16:20900491-20922007:+	ENSG00000102897	LYRM1	LYR motif containing 1 [Source:HGNC Symbol;Acc:HGNC:25074]	Promoter;Genebody	promoter_antisense,genic_antisense			1.05	3.72	-2.67	0.000248	0.419	0.68	2.99	2.57	15.51	6	18.14
chr16:20899532-20902486(-)	chr16	20899532	20902486	-	2955	-0.0918854	ENST00000562740	protein_coding	chr16:20900666-20924381:+	ENSG00000102897	LYRM1	LYR motif containing 1 [Source:HGNC Symbol;Acc:HGNC:25074]	Promoter;Genebody	promoter_antisense,genic_antisense			1.05	3.72	-2.67	0.000248	0.419	0.68	2.99	2.57	15.51	6	18.14
chr16:20899532-20902486(-)	chr16	20899532	20902486	-	2955	-0.0918854	ENST00000219168	protein_coding	chr16:20900753-20925004:+	ENSG00000102897	LYRM1	LYR motif containing 1 [Source:HGNC Symbol;Acc:HGNC:25074]	Promoter;Genebody	promoter_antisense,genic_antisense			1.05	3.72	-2.67	0.000248	0.419	0.68	2.99	2.57	15.51	6	18.14
chr16:20899532-20902486(-)	chr16	20899532	20902486	-	2955	-0.0918854	ENST00000567954	protein_coding	chr16:20900771-20925006:+	ENSG00000102897	LYRM1	LYR motif containing 1 [Source:HGNC Symbol;Acc:HGNC:25074]	Promoter;Genebody	promoter_antisense,genic_antisense			1.05	3.72	-2.67	0.000248	0.419	0.68	2.99	2.57	15.51	6	18.14
chr16:20899532-20902486(-)	chr16	20899532	20902486	-	2955	-0.0918854	ENST00000396052	protein_coding	chr16:20901104-20925006:+	ENSG00000102897	LYRM1	LYR motif containing 1 [Source:HGNC Symbol;Acc:HGNC:25074]	Promoter;Genebody	promoter_antisense,genic_antisense			1.05	3.72	-2.67	0.000248	0.419	0.68	2.99	2.57	15.51	6	18.14
chr16:20899532-20902486(-)	chr16	20899532	20902486	-	2955	-0.0918854	ENST00000324344	protein_coding	chr16:20854925-20900358:-	ENSG00000188215	DCUN1D3	defective in cullin neddylation 1 domain containing 3 [Source:HGNC Symbol;Acc:HGNC:28734]	Promoter		ENST00000324344		1.05	3.72	-2.67	0.000248	0.419	0.68	2.99	2.57	15.51	6	18.14
chr16:20899532-20902486(-)	chr16	20899532	20902486	-	2955	-0.0918854	ENST00000564349	protein_coding	chr16:20796340-20900349:-	ENSG00000196678	ERI2	ERI1 exoribonuclease family member 2 [Source:HGNC Symbol;Acc:HGNC:30541]	Promoter		ENST00000564349		1.05	3.72	-2.67	0.000248	0.419	0.68	2.99	2.57	15.51	6	18.14
chr8:124547172-124549648(+)	chr8	124547172	124549648	+	2477	0.284781	ENST00000606244	protein_coding	chr8:124539101-124580648:+	ENSG00000147684	NDUFB9	NADH:ubiquinone oxidoreductase subunit B9 [Source:HGNC Symbol;Acc:HGNC:7704]	Genebody		ENST00000606244		-0.21	3.28	-3.49	0.000271	1	1.35	0.6	0.64	8.31	7	13.78
chr8:124547172-124549648(+)	chr8	124547172	124549648	+	2477	0.284781	ENST00000276689	protein_coding	chr8:124539123-124549979:+	ENSG00000147684	NDUFB9	NADH:ubiquinone oxidoreductase subunit B9 [Source:HGNC Symbol;Acc:HGNC:7704]	Genebody;Terminator		ENST00000276689		-0.21	3.28	-3.49	0.000271	1	1.35	0.6	0.64	8.31	7	13.78
chr8:124547172-124549648(+)	chr8	124547172	124549648	+	2477	0.284781	ENST00000677021	nonsense_mediated_decay	chr8:124539123-124580637:+	ENSG00000147684	NDUFB9	NADH:ubiquinone oxidoreductase subunit B9 [Source:HGNC Symbol;Acc:HGNC:7704]	Genebody		ENST00000677021		-0.21	3.28	-3.49	0.000271	1	1.35	0.6	0.64	8.31	7	13.78
chr8:124547172-124549648(+)	chr8	124547172	124549648	+	2477	0.284781	ENST00000677822	nonsense_mediated_decay	chr8:124539131-124580637:+	ENSG00000147684	NDUFB9	NADH:ubiquinone oxidoreductase subunit B9 [Source:HGNC Symbol;Acc:HGNC:7704]	Genebody		ENST00000677822		-0.21	3.28	-3.49	0.000271	1	1.35	0.6	0.64	8.31	7	13.78
chr8:124547172-124549648(+)	chr8	124547172	124549648	+	2477	0.284781	ENST00000522532	nonsense_mediated_decay	chr8:124539140-124580648:+	ENSG00000147684	NDUFB9	NADH:ubiquinone oxidoreductase subunit B9 [Source:HGNC Symbol;Acc:HGNC:7704]	Genebody		ENST00000522532		-0.21	3.28	-3.49	0.000271	1	1.35	0.6	0.64	8.31	7	13.78
chr8:124547172-124549648(+)	chr8	124547172	124549648	+	2477	0.284781	ENST00000517367	protein_coding	chr8:124539144-124549978:+	ENSG00000147684	NDUFB9	NADH:ubiquinone oxidoreductase subunit B9 [Source:HGNC Symbol;Acc:HGNC:7704]	Genebody;Terminator		ENST00000517367		-0.21	3.28	-3.49	0.000271	1	1.35	0.6	0.64	8.31	7	13.78
chr8:124547172-124549648(+)	chr8	124547172	124549648	+	2477	0.284781	ENST00000677950	nonsense_mediated_decay	chr8:124539178-124550768:+	ENSG00000147684	NDUFB9	NADH:ubiquinone oxidoreductase subunit B9 [Source:HGNC Symbol;Acc:HGNC:7704]	Genebody		ENST00000677950		-0.21	3.28	-3.49	0.000271	1	1.35	0.6	0.64	8.31	7	13.78
chr8:124547172-124549648(+)	chr8	124547172	124549648	+	2477	0.284781	ENST00000676713	nonsense_mediated_decay	chr8:124539178-124580637:+	ENSG00000147684	NDUFB9	NADH:ubiquinone oxidoreductase subunit B9 [Source:HGNC Symbol;Acc:HGNC:7704]	Genebody		ENST00000676713		-0.21	3.28	-3.49	0.000271	1	1.35	0.6	0.64	8.31	7	13.78
chr8:124547172-124549648(+)	chr8	124547172	124549648	+	2477	0.284781	ENST00000518008	protein_coding	chr8:124539131-124547438:+	ENSG00000147684	NDUFB9	NADH:ubiquinone oxidoreductase subunit B9 [Source:HGNC Symbol;Acc:HGNC:7704]	Terminator		ENST00000518008		-0.21	3.28	-3.49	0.000271	1	1.35	0.6	0.64	8.31	7	13.78
chr8:124547172-124549648(+)	chr8	124547172	124549648	+	2477	0.284781	ENST00000518547	protein_coding	chr8:124550784-124728473:-	ENSG00000170873	MTSS1	MTSS I-BAR domain containing 1 [Source:HGNC Symbol;Acc:HGNC:20443]	Terminator			ENST00000518657;ENST00000524241;ENST00000677782;ENST00000678801	-0.21	3.28	-3.49	0.000271	1	1.35	0.6	0.64	8.31	7	13.78
chr8:124547172-124549648(+)	chr8	124547172	124549648	+	2477	0.284781	ENST00000378017	protein_coding	chr8:124550790-124728018:-	ENSG00000170873	MTSS1	MTSS I-BAR domain containing 1 [Source:HGNC Symbol;Acc:HGNC:20443]	Terminator			ENST00000518657;ENST00000524241;ENST00000677782;ENST00000678801	-0.21	3.28	-3.49	0.000271	1	1.35	0.6	0.64	8.31	7	13.78
chr8:124547172-124549648(+)	chr8	124547172	124549648	+	2477	0.284781	ENST00000524241	retained_intron	chr8:124539162-124550162:+	ENSG00000147684	NDUFB9	NADH:ubiquinone oxidoreductase subunit B9 [Source:HGNC Symbol;Acc:HGNC:7704]	Genebody;Terminator		ENST00000524241		-0.21	3.28	-3.49	0.000271	1	1.35	0.6	0.64	8.31	7	13.78
chr8:124547172-124549648(+)	chr8	124547172	124549648	+	2477	0.284781	ENST00000677782	retained_intron	chr8:124539168-124549974:+	ENSG00000147684	NDUFB9	NADH:ubiquinone oxidoreductase subunit B9 [Source:HGNC Symbol;Acc:HGNC:7704]	Genebody;Terminator		ENST00000677782		-0.21	3.28	-3.49	0.000271	1	1.35	0.6	0.64	8.31	7	13.78
chr8:124547172-124549648(+)	chr8	124547172	124549648	+	2477	0.284781	ENST00000518657	retained_intron	chr8:124541906-124550768:+	ENSG00000147684	NDUFB9	NADH:ubiquinone oxidoreductase subunit B9 [Source:HGNC Symbol;Acc:HGNC:7704]	Genebody		ENST00000518657		-0.21	3.28	-3.49	0.000271	1	1.35	0.6	0.64	8.31	7	13.78
chr8:124547172-124549648(+)	chr8	124547172	124549648	+	2477	0.284781	ENST00000678801	retained_intron	chr8:124543244-124570925:+	ENSG00000147684	NDUFB9	NADH:ubiquinone oxidoreductase subunit B9 [Source:HGNC Symbol;Acc:HGNC:7704]	Genebody		ENST00000678801		-0.21	3.28	-3.49	0.000271	1	1.35	0.6	0.64	8.31	7	13.78
chr8:124547172-124549648(+)	chr8	124547172	124549648	+	2477	0.284781	ENST00000520771	retained_intron	chr8:124550976-124556572:-	ENSG00000170873	MTSS1	MTSS I-BAR domain containing 1 [Source:HGNC Symbol;Acc:HGNC:20443]	Terminator				-0.21	3.28	-3.49	0.000271	1	1.35	0.6	0.64	8.31	7	13.78
chr12:96249444-96257297(+)	chr12	96249444	96257297	+	7854	0.169801	ENST00000549985	nonsense_mediated_decay	chr12:96247131-96267357:+	ENSG00000111145	ELK3	ETS transcription factor ELK3 [Source:HGNC Symbol;Acc:HGNC:3325]	Genebody		ENST00000549985		-0.25	3.27	-3.53	0.000282	1	0.68	1.2	0.64	6.65	10	12.33
chr12:96249444-96257297(+)	chr12	96249444	96257297	+	7854	0.169801	ENST00000228741	protein_coding	chr12:96194375-96269824:+	ENSG00000111145	ELK3	ETS transcription factor ELK3 [Source:HGNC Symbol;Acc:HGNC:3325]	Genebody		ENST00000228741		-0.25	3.27	-3.53	0.000282	1	0.68	1.2	0.64	6.65	10	12.33
chr12:96249444-96257297(+)	chr12	96249444	96257297	+	7854	0.169801	ENST00000552142	protein_coding	chr12:96194545-96267830:+	ENSG00000111145	ELK3	ETS transcription factor ELK3 [Source:HGNC Symbol;Acc:HGNC:3325]	Genebody		ENST00000552142		-0.25	3.27	-3.53	0.000282	1	0.68	1.2	0.64	6.65	10	12.33
chr7:116783781-116788416(+)	chr7	116783781	116788416	+	4636	0.0846614	ENST00000318493	protein_coding	chr7:116672196-116798377:+	ENSG00000105976	MET	MET proto-oncogene, receptor tyrosine kinase [Source:HGNC Symbol;Acc:HGNC:7029]	Genebody		ENST00000318493		1.3	3.8	-2.5	0.000288	0.35	0.68	4.79	1.92	14.4	15	12.33
chr7:116783781-116788416(+)	chr7	116783781	116788416	+	4636	0.0846614	ENST00000397752	protein_coding	chr7:116672196-116798377:+	ENSG00000105976	MET	MET proto-oncogene, receptor tyrosine kinase [Source:HGNC Symbol;Acc:HGNC:7029]	Genebody		ENST00000397752		1.3	3.8	-2.5	0.000288	0.35	0.68	4.79	1.92	14.4	15	12.33
chr1:93826525-93828118(-)	chr1	93826525	93828118	-	1594	-0.202614	ENST00000370244	protein_coding	chr1:93561791-93847150:-	ENSG00000137936	BCAR3	BCAR3 adaptor protein, NSP family member [Source:HGNC Symbol;Acc:HGNC:973]	Genebody		ENST00000370244		-0.65	3.15	-3.79	0.000297	1	0.68	0.6	0.64	9.42	7	10.16
chr8:47396463-47403209(-)	chr8	47396463	47403209	-	6747	-0.145605	ENST00000541342	protein_coding	chr8:47260878-47735999:+	ENSG00000164808	SPIDR	scaffold protein involved in DNA repair [Source:HGNC Symbol;Acc:HGNC:28971]	Genebody	genic_antisense			2.81	4.46	-1.65	0.000309	0.498	4.74	5.98	10.26	23.82	24	18.14
chr8:47396463-47403209(-)	chr8	47396463	47403209	-	6747	-0.145605	ENST00000523814	nonsense_mediated_decay	chr8:47260913-47408006:+	ENSG00000164808	SPIDR	scaffold protein involved in DNA repair [Source:HGNC Symbol;Acc:HGNC:28971]	Genebody	genic_antisense			2.81	4.46	-1.65	0.000309	0.498	4.74	5.98	10.26	23.82	24	18.14
chr8:47396463-47403209(-)	chr8	47396463	47403209	-	6747	-0.145605	ENST00000518074	protein_coding	chr8:47260931-47735529:+	ENSG00000164808	SPIDR	scaffold protein involved in DNA repair [Source:HGNC Symbol;Acc:HGNC:28971]	Genebody	genic_antisense			2.81	4.46	-1.65	0.000309	0.498	4.74	5.98	10.26	23.82	24	18.14
chr8:47396463-47403209(-)	chr8	47396463	47403209	-	6747	-0.145605	ENST00000297423	protein_coding	chr8:47260938-47736306:+	ENSG00000164808	SPIDR	scaffold protein involved in DNA repair [Source:HGNC Symbol;Acc:HGNC:28971]	Genebody	genic_antisense			2.81	4.46	-1.65	0.000309	0.498	4.74	5.98	10.26	23.82	24	18.14
chr8:47396463-47403209(-)	chr8	47396463	47403209	-	6747	-0.145605	ENST00000517824	nonsense_mediated_decay	chr8:47260942-47440542:+	ENSG00000164808	SPIDR	scaffold protein involved in DNA repair [Source:HGNC Symbol;Acc:HGNC:28971]	Genebody	genic_antisense			2.81	4.46	-1.65	0.000309	0.498	4.74	5.98	10.26	23.82	24	18.14
chr8:47396463-47403209(-)	chr8	47396463	47403209	-	6747	-0.145605	ENST00000524126	nonsense_mediated_decay	chr8:47260953-47735913:+	ENSG00000164808	SPIDR	scaffold protein involved in DNA repair [Source:HGNC Symbol;Acc:HGNC:28971]	Genebody	genic_antisense			2.81	4.46	-1.65	0.000309	0.498	4.74	5.98	10.26	23.82	24	18.14
chr8:47396463-47403209(-)	chr8	47396463	47403209	-	6747	-0.145605	ENST00000519661	nonsense_mediated_decay	chr8:47260955-47599035:+	ENSG00000164808	SPIDR	scaffold protein involved in DNA repair [Source:HGNC Symbol;Acc:HGNC:28971]	Genebody	genic_antisense			2.81	4.46	-1.65	0.000309	0.498	4.74	5.98	10.26	23.82	24	18.14
chr8:47396463-47403209(-)	chr8	47396463	47403209	-	6747	-0.145605	ENST00000524033	nonsense_mediated_decay	chr8:47260956-47595984:+	ENSG00000164808	SPIDR	scaffold protein involved in DNA repair [Source:HGNC Symbol;Acc:HGNC:28971]	Genebody	genic_antisense			2.81	4.46	-1.65	0.000309	0.498	4.74	5.98	10.26	23.82	24	18.14
chr8:47396463-47403209(-)	chr8	47396463	47403209	-	6747	-0.145605	ENST00000522117	nonsense_mediated_decay	chr8:47260956-47735511:+	ENSG00000164808	SPIDR	scaffold protein involved in DNA repair [Source:HGNC Symbol;Acc:HGNC:28971]	Genebody	genic_antisense			2.81	4.46	-1.65	0.000309	0.498	4.74	5.98	10.26	23.82	24	18.14
chr8:47396463-47403209(-)	chr8	47396463	47403209	-	6747	-0.145605	ENST00000524006	protein_coding	chr8:47260965-47599043:+	ENSG00000164808	SPIDR	scaffold protein involved in DNA repair [Source:HGNC Symbol;Acc:HGNC:28971]	Genebody	genic_antisense			2.81	4.46	-1.65	0.000309	0.498	4.74	5.98	10.26	23.82	24	18.14
chr8:47396463-47403209(-)	chr8	47396463	47403209	-	6747	-0.145605	ENST00000524141	retained_intron	chr8:47260955-47713441:+	ENSG00000164808	SPIDR	scaffold protein involved in DNA repair [Source:HGNC Symbol;Acc:HGNC:28971]	Genebody	genic_antisense			2.81	4.46	-1.65	0.000309	0.498	4.74	5.98	10.26	23.82	24	18.14
chr17:21975196-21984265(-)	chr17	21975196	21984265	-	9070	-0.655381							Intergenic				5.26	6.07	-0.82	0.000312	0.498	33.83	42.47	38.48	60.38	70	71.82
chr4:119479192-119487446(-)	chr4	119479192	119487446	-	8255	0.000320205	ENST00000686002	lncRNA	chr4:119454785-119499984:+	ENSG00000291203		novel transcript	Genebody	genic_antisense			-0.65	3.36	-4.01	0.00033	0.501	0.68	0.6	0.64	22.71	6	2.18
chr4:119479192-119487446(-)	chr4	119479192	119487446	-	8255	0.000320205	ENST00000689183	lncRNA	chr4:119454792-119500009:+	ENSG00000291203		novel transcript	Genebody	genic_antisense			-0.65	3.36	-4.01	0.00033	0.501	0.68	0.6	0.64	22.71	6	2.18
chr4:119479192-119487446(-)	chr4	119479192	119487446	-	8255	0.000320205	ENST00000688480	lncRNA	chr4:119454801-119519651:+	ENSG00000291203		novel transcript	Genebody	genic_antisense			-0.65	3.36	-4.01	0.00033	0.501	0.68	0.6	0.64	22.71	6	2.18
chr4:119479192-119487446(-)	chr4	119479192	119487446	-	8255	0.000320205	ENST00000688857	lncRNA	chr4:119454810-119499978:+	ENSG00000291203		novel transcript	Genebody	genic_antisense			-0.65	3.36	-4.01	0.00033	0.501	0.68	0.6	0.64	22.71	6	2.18
chr4:119479192-119487446(-)	chr4	119479192	119487446	-	8255	0.000320205	ENST00000686202	lncRNA	chr4:119454814-119519651:+	ENSG00000291203		novel transcript	Genebody	genic_antisense			-0.65	3.36	-4.01	0.00033	0.501	0.68	0.6	0.64	22.71	6	2.18
chr4:119479192-119487446(-)	chr4	119479192	119487446	-	8255	0.000320205	ENST00000502760	lncRNA	chr4:119454846-119500279:+	ENSG00000291203		novel transcript	Genebody	genic_antisense			-0.65	3.36	-4.01	0.00033	0.501	0.68	0.6	0.64	22.71	6	2.18
chr4:119479192-119487446(-)	chr4	119479192	119487446	-	8255	0.000320205	ENST00000508519	lncRNA	chr4:119454848-119519646:+	ENSG00000291203		novel transcript	Genebody	genic_antisense			-0.65	3.36	-4.01	0.00033	0.501	0.68	0.6	0.64	22.71	6	2.18
chr4:119479192-119487446(-)	chr4	119479192	119487446	-	8255	0.000320205	ENST00000510011	lncRNA	chr4:119454850-119498292:+	ENSG00000291203		novel transcript	Genebody	genic_antisense			-0.65	3.36	-4.01	0.00033	0.501	0.68	0.6	0.64	22.71	6	2.18
chr4:119479192-119487446(-)	chr4	119479192	119487446	-	8255	0.000320205	ENST00000686925	lncRNA	chr4:119454850-119499974:+	ENSG00000291203		novel transcript	Genebody	genic_antisense			-0.65	3.36	-4.01	0.00033	0.501	0.68	0.6	0.64	22.71	6	2.18
chr4:119479192-119487446(-)	chr4	119479192	119487446	-	8255	0.000320205	ENST00000690731	lncRNA	chr4:119454860-119519649:+	ENSG00000291203		novel transcript	Genebody	genic_antisense			-0.65	3.36	-4.01	0.00033	0.501	0.68	0.6	0.64	22.71	6	2.18
chr4:119479192-119487446(-)	chr4	119479192	119487446	-	8255	0.000320205	ENST00000692642	lncRNA	chr4:119454860-119519651:+	ENSG00000291203		novel transcript	Genebody	genic_antisense			-0.65	3.36	-4.01	0.00033	0.501	0.68	0.6	0.64	22.71	6	2.18
chr4:119479192-119487446(-)	chr4	119479192	119487446	-	8255	0.000320205	ENST00000685525	lncRNA	chr4:119454864-119519646:+	ENSG00000291203		novel transcript	Genebody	genic_antisense			-0.65	3.36	-4.01	0.00033	0.501	0.68	0.6	0.64	22.71	6	2.18
chr4:119479192-119487446(-)	chr4	119479192	119487446	-	8255	0.000320205	ENST00000701817	lncRNA	chr4:119454869-119499966:+	ENSG00000291203		novel transcript	Genebody	genic_antisense			-0.65	3.36	-4.01	0.00033	0.501	0.68	0.6	0.64	22.71	6	2.18
chr4:119479192-119487446(-)	chr4	119479192	119487446	-	8255	0.000320205	ENST00000701593	lncRNA	chr4:119454794-119544459:+	ENSG00000291203		novel transcript	Genebody	genic_antisense			-0.65	3.36	-4.01	0.00033	0.501	0.68	0.6	0.64	22.71	6	2.18
chr4:119479192-119487446(-)	chr4	119479192	119487446	-	8255	0.000320205	ENST00000688315	lncRNA	chr4:119454796-119552025:+	ENSG00000291203		novel transcript	Genebody	genic_antisense			-0.65	3.36	-4.01	0.00033	0.501	0.68	0.6	0.64	22.71	6	2.18
chr4:119479192-119487446(-)	chr4	119479192	119487446	-	8255	0.000320205	ENST00000701246	lncRNA	chr4:119454811-119552025:+	ENSG00000291203		novel transcript	Genebody	genic_antisense			-0.65	3.36	-4.01	0.00033	0.501	0.68	0.6	0.64	22.71	6	2.18
chr4:119479192-119487446(-)	chr4	119479192	119487446	-	8255	0.000320205	ENST00000692945	lncRNA	chr4:119454815-119552025:+	ENSG00000291203		novel transcript	Genebody	genic_antisense			-0.65	3.36	-4.01	0.00033	0.501	0.68	0.6	0.64	22.71	6	2.18
chr4:119479192-119487446(-)	chr4	119479192	119487446	-	8255	0.000320205	ENST00000701107	lncRNA	chr4:119454850-119552025:+	ENSG00000291203		novel transcript	Genebody	genic_antisense			-0.65	3.36	-4.01	0.00033	0.501	0.68	0.6	0.64	22.71	6	2.18
chr4:119479192-119487446(-)	chr4	119479192	119487446	-	8255	0.000320205	ENST00000685974	lncRNA	chr4:119454860-119552025:+	ENSG00000291203		novel transcript	Genebody	genic_antisense			-0.65	3.36	-4.01	0.00033	0.501	0.68	0.6	0.64	22.71	6	2.18
chr4:119479192-119487446(-)	chr4	119479192	119487446	-	8255	0.000320205	ENST00000692409	lncRNA	chr4:119454860-119552025:+	ENSG00000291203		novel transcript	Genebody	genic_antisense			-0.65	3.36	-4.01	0.00033	0.501	0.68	0.6	0.64	22.71	6	2.18
chr4:119479192-119487446(-)	chr4	119479192	119487446	-	8255	0.000320205	ENST00000693650	lncRNA	chr4:119454813-119480942:+	ENSG00000291203		novel transcript	Genebody;Terminator	genic_antisense			-0.65	3.36	-4.01	0.00033	0.501	0.68	0.6	0.64	22.71	6	2.18
chr4:119479192-119487446(-)	chr4	119479192	119487446	-	8255	0.000320205	ENST00000693497	lncRNA	chr4:119454854-119480935:+	ENSG00000291203		novel transcript	Genebody;Terminator	genic_antisense			-0.65	3.36	-4.01	0.00033	0.501	0.68	0.6	0.64	22.71	6	2.18
chr4:119479192-119487446(-)	chr4	119479192	119487446	-	8255	0.000320205	ENST00000685769	lncRNA	chr4:119454896-119480935:+	ENSG00000291203		novel transcript	Genebody;Terminator	genic_antisense			-0.65	3.36	-4.01	0.00033	0.501	0.68	0.6	0.64	22.71	6	2.18
chr4:119479192-119487446(-)	chr4	119479192	119487446	-	8255	0.000320205	ENST00000498873	lncRNA	chr4:119488643-119552024:+	ENSG00000291203		novel transcript	Promoter	promoter_antisense			-0.65	3.36	-4.01	0.00033	0.501	0.68	0.6	0.64	22.71	6	2.18
chr17:82240258-82246636(-)	chr17	82240258	82246636	-	6379	-0.0255075	ENST00000583025	protein_coding	chr17:82237170-82261129:+	ENSG00000141526	SLC16A3	solute carrier family 16 member 3 [Source:HGNC Symbol;Acc:HGNC:10924]	Genebody	genic_antisense		ENST00000581241;ENST00000584377;ENST00000581737;ENST00000578501	2.21	5.38	-3.17	0.000331	0.501	0.68	3.59	9.62	63.7	27	34.1
chr17:82240258-82246636(-)	chr17	82240258	82246636	-	6379	-0.0255075	ENST00000584672	nonsense_mediated_decay	chr17:82239023-82248980:-	ENSG00000141551	CSNK1D	casein kinase 1 delta [Source:HGNC Symbol;Acc:HGNC:2452]	Genebody		ENST00000584672	ENST00000620937	2.21	5.38	-3.17	0.000331	0.501	0.68	3.59	9.62	63.7	27	34.1
chr17:82240258-82246636(-)	chr17	82240258	82246636	-	6379	-0.0255075	ENST00000398519	protein_coding	chr17:82239727-82273428:-	ENSG00000141551	CSNK1D	casein kinase 1 delta [Source:HGNC Symbol;Acc:HGNC:2452]	Genebody;Terminator		ENST00000398519	ENST00000620937	2.21	5.38	-3.17	0.000331	0.501	0.68	3.59	9.62	63.7	27	34.1
chr17:82240258-82246636(-)	chr17	82240258	82246636	-	6379	-0.0255075	ENST00000314028	protein_coding	chr17:82242667-82273700:-	ENSG00000141551	CSNK1D	casein kinase 1 delta [Source:HGNC Symbol;Acc:HGNC:2452]	Genebody;Terminator		ENST00000314028	ENST00000620937	2.21	5.38	-3.17	0.000331	0.501	0.68	3.59	9.62	63.7	27	34.1
chr17:82240258-82246636(-)	chr17	82240258	82246636	-	6379	-0.0255075	ENST00000392334	protein_coding	chr17:82242667-82273700:-	ENSG00000141551	CSNK1D	casein kinase 1 delta [Source:HGNC Symbol;Acc:HGNC:2452]	Genebody;Terminator		ENST00000392334	ENST00000620937	2.21	5.38	-3.17	0.000331	0.501	0.68	3.59	9.62	63.7	27	34.1
chr17:82240258-82246636(-)	chr17	82240258	82246636	-	6379	-0.0255075	ENST00000580784	nonsense_mediated_decay	chr17:82244645-82251414:-	ENSG00000141551	CSNK1D	casein kinase 1 delta [Source:HGNC Symbol;Acc:HGNC:2452]	Genebody;Terminator		ENST00000580784	ENST00000620937	2.21	5.38	-3.17	0.000331	0.501	0.68	3.59	9.62	63.7	27	34.1
chr17:82240258-82246636(-)	chr17	82240258	82246636	-	6379	-0.0255075	ENST00000269361	nonsense_mediated_decay	chr17:82244680-82255516:-	ENSG00000141551	CSNK1D	casein kinase 1 delta [Source:HGNC Symbol;Acc:HGNC:2452]	Genebody;Terminator		ENST00000269361	ENST00000620937	2.21	5.38	-3.17	0.000331	0.501	0.68	3.59	9.62	63.7	27	34.1
chr17:82240258-82246636(-)	chr17	82240258	82246636	-	6379	-0.0255075	ENST00000403276	nonsense_mediated_decay	chr17:82246018-82273431:-	ENSG00000141551	CSNK1D	casein kinase 1 delta [Source:HGNC Symbol;Acc:HGNC:2452]	Terminator		ENST00000403276	ENST00000620937	2.21	5.38	-3.17	0.000331	0.501	0.68	3.59	9.62	63.7	27	34.1
chr17:82240258-82246636(-)	chr17	82240258	82246636	-	6379	-0.0255075	ENST00000581287	protein_coding	chr17:82233687-82240086:+	ENSG00000141526	SLC16A3	solute carrier family 16 member 3 [Source:HGNC Symbol;Acc:HGNC:10924]	Terminator			ENST00000581241;ENST00000584377;ENST00000581737;ENST00000578501	2.21	5.38	-3.17	0.000331	0.501	0.68	3.59	9.62	63.7	27	34.1
chr17:82240258-82246636(-)	chr17	82240258	82246636	-	6379	-0.0255075	ENST00000617373	protein_coding	chr17:82234899-82240086:+	ENSG00000141526	SLC16A3	solute carrier family 16 member 3 [Source:HGNC Symbol;Acc:HGNC:10924]	Terminator			ENST00000581241;ENST00000584377;ENST00000581737;ENST00000578501	2.21	5.38	-3.17	0.000331	0.501	0.68	3.59	9.62	63.7	27	34.1
chr17:82240258-82246636(-)	chr17	82240258	82246636	-	6379	-0.0255075	ENST00000580189	protein_coding	chr17:82235053-82240086:+	ENSG00000141526	SLC16A3	solute carrier family 16 member 3 [Source:HGNC Symbol;Acc:HGNC:10924]	Terminator			ENST00000581241;ENST00000584377;ENST00000581737;ENST00000578501	2.21	5.38	-3.17	0.000331	0.501	0.68	3.59	9.62	63.7	27	34.1
chr17:82240258-82246636(-)	chr17	82240258	82246636	-	6379	-0.0255075	ENST00000619321	protein_coding	chr17:82235774-82240086:+	ENSG00000141526	SLC16A3	solute carrier family 16 member 3 [Source:HGNC Symbol;Acc:HGNC:10924]	Terminator			ENST00000581241;ENST00000584377;ENST00000581737;ENST00000578501	2.21	5.38	-3.17	0.000331	0.501	0.68	3.59	9.62	63.7	27	34.1
chr17:82240258-82246636(-)	chr17	82240258	82246636	-	6379	-0.0255075	ENST00000580098	protein_coding	chr17:82217934-82240086:+	ENSG00000141526	SLC16A3	solute carrier family 16 member 3 [Source:HGNC Symbol;Acc:HGNC:10924]	Terminator			ENST00000581241;ENST00000584377;ENST00000581737;ENST00000578501	2.21	5.38	-3.17	0.000331	0.501	0.68	3.59	9.62	63.7	27	34.1
chr17:82240258-82246636(-)	chr17	82240258	82246636	-	6379	-0.0255075	ENST00000584689	protein_coding	chr17:82228397-82240086:+	ENSG00000141526	SLC16A3	solute carrier family 16 member 3 [Source:HGNC Symbol;Acc:HGNC:10924]	Terminator			ENST00000581241;ENST00000584377;ENST00000581737;ENST00000578501	2.21	5.38	-3.17	0.000331	0.501	0.68	3.59	9.62	63.7	27	34.1
chr17:82240258-82246636(-)	chr17	82240258	82246636	-	6379	-0.0255075	ENST00000392341	protein_coding	chr17:82228421-82240086:+	ENSG00000141526	SLC16A3	solute carrier family 16 member 3 [Source:HGNC Symbol;Acc:HGNC:10924]	Terminator			ENST00000581241;ENST00000584377;ENST00000581737;ENST00000578501	2.21	5.38	-3.17	0.000331	0.501	0.68	3.59	9.62	63.7	27	34.1
chr17:82240258-82246636(-)	chr17	82240258	82246636	-	6379	-0.0255075	ENST00000582743	protein_coding	chr17:82229042-82240086:+	ENSG00000141526	SLC16A3	solute carrier family 16 member 3 [Source:HGNC Symbol;Acc:HGNC:10924]	Terminator			ENST00000581241;ENST00000584377;ENST00000581737;ENST00000578501	2.21	5.38	-3.17	0.000331	0.501	0.68	3.59	9.62	63.7	27	34.1
chr17:82240258-82246636(-)	chr17	82240258	82246636	-	6379	-0.0255075	ENST00000578684	protein_coding	chr17:82229058-82240086:+	ENSG00000141526	SLC16A3	solute carrier family 16 member 3 [Source:HGNC Symbol;Acc:HGNC:10924]	Terminator			ENST00000581241;ENST00000584377;ENST00000581737;ENST00000578501	2.21	5.38	-3.17	0.000331	0.501	0.68	3.59	9.62	63.7	27	34.1
chr17:82240258-82246636(-)	chr17	82240258	82246636	-	6379	-0.0255075	ENST00000577650	protein_coding	chr17:82229060-82240086:+	ENSG00000141526	SLC16A3	solute carrier family 16 member 3 [Source:HGNC Symbol;Acc:HGNC:10924]	Terminator			ENST00000581241;ENST00000584377;ENST00000581737;ENST00000578501	2.21	5.38	-3.17	0.000331	0.501	0.68	3.59	9.62	63.7	27	34.1
chr17:82240258-82246636(-)	chr17	82240258	82246636	-	6379	-0.0255075	ENST00000392339	protein_coding	chr17:82232232-82240086:+	ENSG00000141526	SLC16A3	solute carrier family 16 member 3 [Source:HGNC Symbol;Acc:HGNC:10924]	Terminator			ENST00000581241;ENST00000584377;ENST00000581737;ENST00000578501	2.21	5.38	-3.17	0.000331	0.501	0.68	3.59	9.62	63.7	27	34.1
chr17:82240258-82246636(-)	chr17	82240258	82246636	-	6379	-0.0255075	ENST00000582715	protein_coding	chr17:82229093-82239481:+	ENSG00000141526	SLC16A3	solute carrier family 16 member 3 [Source:HGNC Symbol;Acc:HGNC:10924]	Terminator			ENST00000581241;ENST00000584377;ENST00000581737;ENST00000578501	2.21	5.38	-3.17	0.000331	0.501	0.68	3.59	9.62	63.7	27	34.1
chr17:82240258-82246636(-)	chr17	82240258	82246636	-	6379	-0.0255075	ENST00000581241	retained_intron	chr17:82242673-82273369:-	ENSG00000141551	CSNK1D	casein kinase 1 delta [Source:HGNC Symbol;Acc:HGNC:2452]	Genebody;Terminator		ENST00000581241		2.21	5.38	-3.17	0.000331	0.501	0.68	3.59	9.62	63.7	27	34.1
chr17:82240258-82246636(-)	chr17	82240258	82246636	-	6379	-0.0255075	ENST00000584377	retained_intron	chr17:82244301-82254679:-	ENSG00000141551	CSNK1D	casein kinase 1 delta [Source:HGNC Symbol;Acc:HGNC:2452]	Genebody;Terminator		ENST00000584377		2.21	5.38	-3.17	0.000331	0.501	0.68	3.59	9.62	63.7	27	34.1
chr17:82240258-82246636(-)	chr17	82240258	82246636	-	6379	-0.0255075	ENST00000578501	retained_intron	chr17:82244394-82249496:-	ENSG00000141551	CSNK1D	casein kinase 1 delta [Source:HGNC Symbol;Acc:HGNC:2452]	Genebody;Terminator		ENST00000578501		2.21	5.38	-3.17	0.000331	0.501	0.68	3.59	9.62	63.7	27	34.1
chr17:82240258-82246636(-)	chr17	82240258	82246636	-	6379	-0.0255075	ENST00000581737	retained_intron	chr17:82244491-82249164:-	ENSG00000141551	CSNK1D	casein kinase 1 delta [Source:HGNC Symbol;Acc:HGNC:2452]	Genebody;Terminator		ENST00000581737		2.21	5.38	-3.17	0.000331	0.501	0.68	3.59	9.62	63.7	27	34.1
chr17:82240258-82246636(-)	chr17	82240258	82246636	-	6379	-0.0255075	ENST00000620937	lncRNA	chr17:82244770-82245591:+	ENSG00000275888		novel transcript, antisense to CSNK1D	Promoter;Terminator	promoter_antisense			2.21	5.38	-3.17	0.000331	0.501	0.68	3.59	9.62	63.7	27	34.1
chr12:4672490-4675878(+)	chr12	4672490	4675878	+	3389	-0.0244584	ENST00000266544	protein_coding	chr12:4649114-4694317:+	ENSG00000139180	NDUFA9	NADH:ubiquinone oxidoreductase subunit A9 [Source:HGNC Symbol;Acc:HGNC:7693]	Genebody		ENST00000266544		-0.65	3.17	-3.82	0.000333	1	0.68	0.6	0.64	12.19	9	5.8
chr12:4672490-4675878(+)	chr12	4672490	4675878	+	3389	-0.0244584	ENST00000648836	protein_coding	chr12:4649101-4774184:+	ENSG00000255639		novel protein	Genebody		ENST00000648836		-0.65	3.17	-3.82	0.000333	1	0.68	0.6	0.64	12.19	9	5.8
chr12:4672490-4675878(+)	chr12	4672490	4675878	+	3389	-0.0244584	ENST00000544741	nonsense_mediated_decay	chr12:4669741-4744581:+	ENSG00000255639		novel protein	Genebody		ENST00000544741		-0.65	3.17	-3.82	0.000333	1	0.68	0.6	0.64	12.19	9	5.8
chr12:4672490-4675878(+)	chr12	4672490	4675878	+	3389	-0.0244584	ENST00000544675	retained_intron	chr12:4657373-4682307:+	ENSG00000139180	NDUFA9	NADH:ubiquinone oxidoreductase subunit A9 [Source:HGNC Symbol;Acc:HGNC:7693]	Genebody		ENST00000544675		-0.65	3.17	-3.82	0.000333	1	0.68	0.6	0.64	12.19	9	5.8
chr12:4672490-4675878(+)	chr12	4672490	4675878	+	3389	-0.0244584	ENST00000543979	retained_intron	chr12:4657634-4726806:+	ENSG00000255639		novel protein	Genebody		ENST00000543979		-0.65	3.17	-3.82	0.000333	1	0.68	0.6	0.64	12.19	9	5.8
chr1:183471655-183477067(+)	chr1	183471655	183477067	+	5413	0.267428	ENST00000440812	nonsense_mediated_decay	chr1:183472216-183529014:+	ENSG00000116698	SMG7	SMG7 nonsense mediated mRNA decay factor [Source:HGNC Symbol;Acc:HGNC:16792]	Promoter;Genebody		ENST00000440812	ENST00000432837;ENST00000421703;ENST00000663067	0.31	3.37	-3.06	0.000353	0.414	0.68	2.39	0.64	11.08	9	10.88
chr1:183471655-183477067(+)	chr1	183471655	183477067	+	5413	0.267428	ENST00000367537	protein_coding	chr1:183472478-183554193:+	ENSG00000116698	SMG7	SMG7 nonsense mediated mRNA decay factor [Source:HGNC Symbol;Acc:HGNC:16792]	Promoter;Genebody		ENST00000367537	ENST00000432837;ENST00000421703;ENST00000663067	0.31	3.37	-3.06	0.000353	0.414	0.68	2.39	0.64	11.08	9	10.88
chr1:183471655-183477067(+)	chr1	183471655	183477067	+	5413	0.267428	ENST00000688051	protein_coding	chr1:183472499-183554191:+	ENSG00000116698	SMG7	SMG7 nonsense mediated mRNA decay factor [Source:HGNC Symbol;Acc:HGNC:16792]	Promoter;Genebody		ENST00000688051	ENST00000432837;ENST00000421703;ENST00000663067	0.31	3.37	-3.06	0.000353	0.414	0.68	2.39	0.64	11.08	9	10.88
chr1:183471655-183477067(+)	chr1	183471655	183477067	+	5413	0.267428	ENST00000508461	protein_coding	chr1:183472500-183552263:+	ENSG00000116698	SMG7	SMG7 nonsense mediated mRNA decay factor [Source:HGNC Symbol;Acc:HGNC:16792]	Promoter;Genebody		ENST00000508461	ENST00000432837;ENST00000421703;ENST00000663067	0.31	3.37	-3.06	0.000353	0.414	0.68	2.39	0.64	11.08	9	10.88
chr1:183471655-183477067(+)	chr1	183471655	183477067	+	5413	0.267428	ENST00000685780	protein_coding	chr1:183472500-183554174:+	ENSG00000116698	SMG7	SMG7 nonsense mediated mRNA decay factor [Source:HGNC Symbol;Acc:HGNC:16792]	Promoter;Genebody		ENST00000685780	ENST00000432837;ENST00000421703;ENST00000663067	0.31	3.37	-3.06	0.000353	0.414	0.68	2.39	0.64	11.08	9	10.88
chr1:183471655-183477067(+)	chr1	183471655	183477067	+	5413	0.267428	ENST00000444547	nonsense_mediated_decay	chr1:183472502-183526682:+	ENSG00000116698	SMG7	SMG7 nonsense mediated mRNA decay factor [Source:HGNC Symbol;Acc:HGNC:16792]	Promoter;Genebody		ENST00000444547	ENST00000432837;ENST00000421703;ENST00000663067	0.31	3.37	-3.06	0.000353	0.414	0.68	2.39	0.64	11.08	9	10.88
chr1:183471655-183477067(+)	chr1	183471655	183477067	+	5413	0.267428	ENST00000419169	protein_coding	chr1:183472502-183546129:+	ENSG00000116698	SMG7	SMG7 nonsense mediated mRNA decay factor [Source:HGNC Symbol;Acc:HGNC:16792]	Promoter;Genebody		ENST00000419169	ENST00000432837;ENST00000421703;ENST00000663067	0.31	3.37	-3.06	0.000353	0.414	0.68	2.39	0.64	11.08	9	10.88
chr1:183471655-183477067(+)	chr1	183471655	183477067	+	5413	0.267428	ENST00000347615	protein_coding	chr1:183472502-183554186:+	ENSG00000116698	SMG7	SMG7 nonsense mediated mRNA decay factor [Source:HGNC Symbol;Acc:HGNC:16792]	Promoter;Genebody		ENST00000347615	ENST00000432837;ENST00000421703;ENST00000663067	0.31	3.37	-3.06	0.000353	0.414	0.68	2.39	0.64	11.08	9	10.88
chr1:183471655-183477067(+)	chr1	183471655	183477067	+	5413	0.267428	ENST00000507469	protein_coding	chr1:183472503-183554188:+	ENSG00000116698	SMG7	SMG7 nonsense mediated mRNA decay factor [Source:HGNC Symbol;Acc:HGNC:16792]	Promoter;Genebody		ENST00000507469	ENST00000432837;ENST00000421703;ENST00000663067	0.31	3.37	-3.06	0.000353	0.414	0.68	2.39	0.64	11.08	9	10.88
chr1:183471655-183477067(+)	chr1	183471655	183477067	+	5413	0.267428	ENST00000515829	protein_coding	chr1:183472527-183554190:+	ENSG00000116698	SMG7	SMG7 nonsense mediated mRNA decay factor [Source:HGNC Symbol;Acc:HGNC:16792]	Promoter;Genebody		ENST00000515829	ENST00000432837;ENST00000421703;ENST00000663067	0.31	3.37	-3.06	0.000353	0.414	0.68	2.39	0.64	11.08	9	10.88
chr1:183471655-183477067(+)	chr1	183471655	183477067	+	5413	0.267428	ENST00000502375	protein_coding	chr1:183472932-183515894:+	ENSG00000116698	SMG7	SMG7 nonsense mediated mRNA decay factor [Source:HGNC Symbol;Acc:HGNC:16792]	Promoter;Genebody		ENST00000502375	ENST00000432837;ENST00000421703;ENST00000663067	0.31	3.37	-3.06	0.000353	0.414	0.68	2.39	0.64	11.08	9	10.88
chr1:183471655-183477067(+)	chr1	183471655	183477067	+	5413	0.267428	ENST00000367538	retained_intron	chr1:183472567-183516086:+	ENSG00000116698	SMG7	SMG7 nonsense mediated mRNA decay factor [Source:HGNC Symbol;Acc:HGNC:16792]	Promoter;Genebody		ENST00000367538		0.31	3.37	-3.06	0.000353	0.414	0.68	2.39	0.64	11.08	9	10.88
chr1:183471655-183477067(+)	chr1	183471655	183477067	+	5413	0.267428	ENST00000663067	lncRNA	chr1:183461054-183471754:-	ENSG00000232860	SMG7-AS1	SMG7 antisense RNA 1 [Source:HGNC Symbol;Acc:HGNC:24518]	Promoter	promoter_antisense			0.31	3.37	-3.06	0.000353	0.414	0.68	2.39	0.64	11.08	9	10.88
chr1:183471655-183477067(+)	chr1	183471655	183477067	+	5413	0.267428	ENST00000421703	lncRNA	chr1:183460874-183471746:-	ENSG00000232860	SMG7-AS1	SMG7 antisense RNA 1 [Source:HGNC Symbol;Acc:HGNC:24518]	Promoter	promoter_antisense			0.31	3.37	-3.06	0.000353	0.414	0.68	2.39	0.64	11.08	9	10.88
chr1:183471655-183477067(+)	chr1	183471655	183477067	+	5413	0.267428	ENST00000432837	lncRNA	chr1:183461746-183471729:-	ENSG00000232860	SMG7-AS1	SMG7 antisense RNA 1 [Source:HGNC Symbol;Acc:HGNC:24518]	Promoter	promoter_antisense			0.31	3.37	-3.06	0.000353	0.414	0.68	2.39	0.64	11.08	9	10.88
chr12:96249444-96257280(-)	chr12	96249444	96257280	-	7837	-0.169628	ENST00000549985	nonsense_mediated_decay	chr12:96247131-96267357:+	ENSG00000111145	ELK3	ETS transcription factor ELK3 [Source:HGNC Symbol;Acc:HGNC:3325]	Genebody	genic_antisense			-0.23	3.24	-3.47	0.000354	0.522	0.68	0.6	1.28	5.54	9	13.78
chr12:96249444-96257280(-)	chr12	96249444	96257280	-	7837	-0.169628	ENST00000228741	protein_coding	chr12:96194375-96269824:+	ENSG00000111145	ELK3	ETS transcription factor ELK3 [Source:HGNC Symbol;Acc:HGNC:3325]	Genebody	genic_antisense			-0.23	3.24	-3.47	0.000354	0.522	0.68	0.6	1.28	5.54	9	13.78
chr12:96249444-96257280(-)	chr12	96249444	96257280	-	7837	-0.169628	ENST00000552142	protein_coding	chr12:96194545-96267830:+	ENSG00000111145	ELK3	ETS transcription factor ELK3 [Source:HGNC Symbol;Acc:HGNC:3325]	Genebody	genic_antisense			-0.23	3.24	-3.47	0.000354	0.522	0.68	0.6	1.28	5.54	9	13.78
chr6:44249899-44251160(-)	chr6	44249899	44251160	-	1262	-0.132075	ENST00000620073	protein_coding	chr6:44246166-44253888:+	ENSG00000096384	HSP90AB1	heat shock protein 90 alpha family class B member 1 [Source:HGNC Symbol;Acc:HGNC:5258]	Genebody	genic_antisense			1.23	3.65	-2.41	0.00037	0.532	3.38	2.39	1.28	13.29	12	12.33
chr6:44249899-44251160(-)	chr6	44249899	44251160	-	1262	-0.132075	ENST00000353801	protein_coding	chr6:44247087-44253883:+	ENSG00000096384	HSP90AB1	heat shock protein 90 alpha family class B member 1 [Source:HGNC Symbol;Acc:HGNC:5258]	Genebody	genic_antisense			1.23	3.65	-2.41	0.00037	0.532	3.38	2.39	1.28	13.29	12	12.33
chr6:44249899-44251160(-)	chr6	44249899	44251160	-	1262	-0.132075	ENST00000371646	protein_coding	chr6:44247101-44253883:+	ENSG00000096384	HSP90AB1	heat shock protein 90 alpha family class B member 1 [Source:HGNC Symbol;Acc:HGNC:5258]	Genebody	genic_antisense			1.23	3.65	-2.41	0.00037	0.532	3.38	2.39	1.28	13.29	12	12.33
chr6:44249899-44251160(-)	chr6	44249899	44251160	-	1262	-0.132075	ENST00000371554	protein_coding	chr6:44247866-44253883:+	ENSG00000096384	HSP90AB1	heat shock protein 90 alpha family class B member 1 [Source:HGNC Symbol;Acc:HGNC:5258]	Genebody	genic_antisense			1.23	3.65	-2.41	0.00037	0.532	3.38	2.39	1.28	13.29	12	12.33
chr19:48872551-48875152(-)	chr19	48872551	48875152	-	2602	-0.120383	ENST00000600406	protein_coding	chr19:48872212-48876036:+	ENSG00000087074	PPP1R15A	protein phosphatase 1 regulatory subunit 15A [Source:HGNC Symbol;Acc:HGNC:14375]	Promoter;Genebody;Terminator	promoter_antisense,genic_antisense			1.87	6.08	-4.21	0.000392	0.542	1.35	0.6	8.98	134.06	38	30.47
chr19:48872551-48875152(-)	chr19	48872551	48875152	-	2602	-0.120383	ENST00000704026	protein_coding	chr19:48872421-48876036:+	ENSG00000087074	PPP1R15A	protein phosphatase 1 regulatory subunit 15A [Source:HGNC Symbol;Acc:HGNC:14375]	Promoter;Genebody;Terminator	promoter_antisense,genic_antisense			1.87	6.08	-4.21	0.000392	0.542	1.35	0.6	8.98	134.06	38	30.47
chr19:48872551-48875152(-)	chr19	48872551	48875152	-	2602	-0.120383	ENST00000200453	protein_coding	chr19:48872421-48876058:+	ENSG00000087074	PPP1R15A	protein phosphatase 1 regulatory subunit 15A [Source:HGNC Symbol;Acc:HGNC:14375]	Promoter;Genebody;Terminator	promoter_antisense,genic_antisense			1.87	6.08	-4.21	0.000392	0.542	1.35	0.6	8.98	134.06	38	30.47
chr19:48872551-48875152(-)	chr19	48872551	48875152	-	2602	-0.120383	ENST00000704027	protein_coding	chr19:48873067-48876059:+	ENSG00000087074	PPP1R15A	protein phosphatase 1 regulatory subunit 15A [Source:HGNC Symbol;Acc:HGNC:14375]	Promoter;Genebody;Terminator	promoter_antisense,genic_antisense			1.87	6.08	-4.21	0.000392	0.542	1.35	0.6	8.98	134.06	38	30.47
chr3:13502820-13507601(-)	chr3	13502820	13507601	-	4782	-0.102264	ENST00000446613	protein_coding	chr3:13480215-13506424:+	ENSG00000163517	HDAC11	histone deacetylase 11 [Source:HGNC Symbol;Acc:HGNC:19086]	Genebody;Terminator	genic_antisense			-0.21	3.21	-3.42	0.000396	0.542	1.35	0.6	0.64	8.31	5	14.51
chr3:13502820-13507601(-)	chr3	13502820	13507601	-	4782	-0.102264	ENST00000295757	protein_coding	chr3:13480306-13506416:+	ENSG00000163517	HDAC11	histone deacetylase 11 [Source:HGNC Symbol;Acc:HGNC:19086]	Genebody;Terminator	genic_antisense			-0.21	3.21	-3.42	0.000396	0.542	1.35	0.6	0.64	8.31	5	14.51
chr3:13502820-13507601(-)	chr3	13502820	13507601	-	4782	-0.102264	ENST00000437379	protein_coding	chr3:13481246-13506407:+	ENSG00000163517	HDAC11	histone deacetylase 11 [Source:HGNC Symbol;Acc:HGNC:19086]	Genebody;Terminator	genic_antisense			-0.21	3.21	-3.42	0.000396	0.542	1.35	0.6	0.64	8.31	5	14.51
chr3:13502820-13507601(-)	chr3	13502820	13507601	-	4782	-0.102264	ENST00000433119	protein_coding	chr3:13479724-13505334:+	ENSG00000163517	HDAC11	histone deacetylase 11 [Source:HGNC Symbol;Acc:HGNC:19086]	Genebody;Terminator	genic_antisense			-0.21	3.21	-3.42	0.000396	0.542	1.35	0.6	0.64	8.31	5	14.51
chr3:13502820-13507601(-)	chr3	13502820	13507601	-	4782	-0.102264	ENST00000522202	protein_coding	chr3:13480411-13505233:+	ENSG00000163517	HDAC11	histone deacetylase 11 [Source:HGNC Symbol;Acc:HGNC:19086]	Genebody;Terminator	genic_antisense			-0.21	3.21	-3.42	0.000396	0.542	1.35	0.6	0.64	8.31	5	14.51
chr3:13502820-13507601(-)	chr3	13502820	13507601	-	4782	-0.102264	ENST00000402259	protein_coding	chr3:13480282-13505071:+	ENSG00000163517	HDAC11	histone deacetylase 11 [Source:HGNC Symbol;Acc:HGNC:19086]	Genebody;Terminator	genic_antisense			-0.21	3.21	-3.42	0.000396	0.542	1.35	0.6	0.64	8.31	5	14.51
chr3:13502820-13507601(-)	chr3	13502820	13507601	-	4782	-0.102264	ENST00000425430	nonsense_mediated_decay	chr3:13480306-13504956:+	ENSG00000163517	HDAC11	histone deacetylase 11 [Source:HGNC Symbol;Acc:HGNC:19086]	Genebody;Terminator	genic_antisense			-0.21	3.21	-3.42	0.000396	0.542	1.35	0.6	0.64	8.31	5	14.51
chr3:13502820-13507601(-)	chr3	13502820	13507601	-	4782	-0.102264	ENST00000404040	protein_coding	chr3:13480324-13504882:+	ENSG00000163517	HDAC11	histone deacetylase 11 [Source:HGNC Symbol;Acc:HGNC:19086]	Genebody;Terminator	genic_antisense			-0.21	3.21	-3.42	0.000396	0.542	1.35	0.6	0.64	8.31	5	14.51
chr3:13502820-13507601(-)	chr3	13502820	13507601	-	4782	-0.102264	ENST00000402271	protein_coding	chr3:13480303-13504849:+	ENSG00000163517	HDAC11	histone deacetylase 11 [Source:HGNC Symbol;Acc:HGNC:19086]	Genebody;Terminator	genic_antisense			-0.21	3.21	-3.42	0.000396	0.542	1.35	0.6	0.64	8.31	5	14.51
chr3:13502820-13507601(-)	chr3	13502820	13507601	-	4782	-0.102264	ENST00000404548	protein_coding	chr3:13480324-13504589:+	ENSG00000163517	HDAC11	histone deacetylase 11 [Source:HGNC Symbol;Acc:HGNC:19086]	Genebody;Terminator	genic_antisense			-0.21	3.21	-3.42	0.000396	0.542	1.35	0.6	0.64	8.31	5	14.51
chr3:13502820-13507601(-)	chr3	13502820	13507601	-	4782	-0.102264	ENST00000405025	protein_coding	chr3:13480376-13504543:+	ENSG00000163517	HDAC11	histone deacetylase 11 [Source:HGNC Symbol;Acc:HGNC:19086]	Genebody;Terminator	genic_antisense			-0.21	3.21	-3.42	0.000396	0.542	1.35	0.6	0.64	8.31	5	14.51
chr3:13502820-13507601(-)	chr3	13502820	13507601	-	4782	-0.102264	ENST00000405478	protein_coding	chr3:13480344-13504142:+	ENSG00000163517	HDAC11	histone deacetylase 11 [Source:HGNC Symbol;Acc:HGNC:19086]	Genebody;Terminator	genic_antisense			-0.21	3.21	-3.42	0.000396	0.542	1.35	0.6	0.64	8.31	5	14.51
chr3:13502820-13507601(-)	chr3	13502820	13507601	-	4782	-0.102264	ENST00000434848	protein_coding	chr3:13480700-13502939:+	ENSG00000163517	HDAC11	histone deacetylase 11 [Source:HGNC Symbol;Acc:HGNC:19086]	Terminator				-0.21	3.21	-3.42	0.000396	0.542	1.35	0.6	0.64	8.31	5	14.51
chr3:13502820-13507601(-)	chr3	13502820	13507601	-	4782	-0.102264	ENST00000455904	protein_coding	chr3:13481095-13502913:+	ENSG00000163517	HDAC11	histone deacetylase 11 [Source:HGNC Symbol;Acc:HGNC:19086]	Terminator				-0.21	3.21	-3.42	0.000396	0.542	1.35	0.6	0.64	8.31	5	14.51
chr3:13502820-13507601(-)	chr3	13502820	13507601	-	4782	-0.102264	ENST00000498532	retained_intron	chr3:13496588-13504113:+	ENSG00000163517	HDAC11	histone deacetylase 11 [Source:HGNC Symbol;Acc:HGNC:19086]	Genebody;Terminator	genic_antisense			-0.21	3.21	-3.42	0.000396	0.542	1.35	0.6	0.64	8.31	5	14.51
chr3:13502820-13507601(-)	chr3	13502820	13507601	-	4782	-0.102264	ENST00000487585	retained_intron	chr3:13481382-13503239:+	ENSG00000163517	HDAC11	histone deacetylase 11 [Source:HGNC Symbol;Acc:HGNC:19086]	Terminator				-0.21	3.21	-3.42	0.000396	0.542	1.35	0.6	0.64	8.31	5	14.51
chr3:13502820-13507601(-)	chr3	13502820	13507601	-	4782	-0.102264	ENST00000475818	retained_intron	chr3:13480381-13502588:+	ENSG00000163517	HDAC11	histone deacetylase 11 [Source:HGNC Symbol;Acc:HGNC:19086]	Terminator				-0.21	3.21	-3.42	0.000396	0.542	1.35	0.6	0.64	8.31	5	14.51
chr11:68538553-68542581(+)	chr11	68538553	68542581	+	4029	0.204956	ENST00000529907	protein_coding	chr11:68460747-68554220:+	ENSG00000110075	PPP6R3	protein phosphatase 6 regulatory subunit 3 [Source:HGNC Symbol;Acc:HGNC:1173]	Genebody		ENST00000529907		0.52	3.48	-2.96	0.000402	0.457	0.68	2.99	0.64	14.96	12	6.53
chr11:68538553-68542581(+)	chr11	68538553	68542581	+	4029	0.204956	ENST00000534534	protein_coding	chr11:68460748-68613882:+	ENSG00000110075	PPP6R3	protein phosphatase 6 regulatory subunit 3 [Source:HGNC Symbol;Acc:HGNC:1173]	Genebody		ENST00000534534		0.52	3.48	-2.96	0.000402	0.457	0.68	2.99	0.64	14.96	12	6.53
chr11:68538553-68542581(+)	chr11	68538553	68542581	+	4029	0.204956	ENST00000524845	protein_coding	chr11:68460749-68613117:+	ENSG00000110075	PPP6R3	protein phosphatase 6 regulatory subunit 3 [Source:HGNC Symbol;Acc:HGNC:1173]	Genebody		ENST00000524845		0.52	3.48	-2.96	0.000402	0.457	0.68	2.99	0.64	14.96	12	6.53
chr11:68538553-68542581(+)	chr11	68538553	68542581	+	4029	0.204956	ENST00000393800	protein_coding	chr11:68460752-68615334:+	ENSG00000110075	PPP6R3	protein phosphatase 6 regulatory subunit 3 [Source:HGNC Symbol;Acc:HGNC:1173]	Genebody		ENST00000393800		0.52	3.48	-2.96	0.000402	0.457	0.68	2.99	0.64	14.96	12	6.53
chr11:68538553-68542581(+)	chr11	68538553	68542581	+	4029	0.204956	ENST00000265637	protein_coding	chr11:68460752-68615334:+	ENSG00000110075	PPP6R3	protein phosphatase 6 regulatory subunit 3 [Source:HGNC Symbol;Acc:HGNC:1173]	Genebody		ENST00000265637		0.52	3.48	-2.96	0.000402	0.457	0.68	2.99	0.64	14.96	12	6.53
chr11:68538553-68542581(+)	chr11	68538553	68542581	+	4029	0.204956	ENST00000524904	protein_coding	chr11:68460755-68614575:+	ENSG00000110075	PPP6R3	protein phosphatase 6 regulatory subunit 3 [Source:HGNC Symbol;Acc:HGNC:1173]	Genebody		ENST00000524904		0.52	3.48	-2.96	0.000402	0.457	0.68	2.99	0.64	14.96	12	6.53
chr11:68538553-68542581(+)	chr11	68538553	68542581	+	4029	0.204956	ENST00000393801	protein_coding	chr11:68460770-68615331:+	ENSG00000110075	PPP6R3	protein phosphatase 6 regulatory subunit 3 [Source:HGNC Symbol;Acc:HGNC:1173]	Genebody		ENST00000393801		0.52	3.48	-2.96	0.000402	0.457	0.68	2.99	0.64	14.96	12	6.53
chr11:68538553-68542581(+)	chr11	68538553	68542581	+	4029	0.204956	ENST00000265636	protein_coding	chr11:68460813-68615252:+	ENSG00000110075	PPP6R3	protein phosphatase 6 regulatory subunit 3 [Source:HGNC Symbol;Acc:HGNC:1173]	Genebody		ENST00000265636		0.52	3.48	-2.96	0.000402	0.457	0.68	2.99	0.64	14.96	12	6.53
chr11:68538553-68542581(+)	chr11	68538553	68542581	+	4029	0.204956	ENST00000529710	protein_coding	chr11:68460813-68615252:+	ENSG00000110075	PPP6R3	protein phosphatase 6 regulatory subunit 3 [Source:HGNC Symbol;Acc:HGNC:1173]	Genebody		ENST00000529710		0.52	3.48	-2.96	0.000402	0.457	0.68	2.99	0.64	14.96	12	6.53
chr11:68538553-68542581(+)	chr11	68538553	68542581	+	4029	0.204956	ENST00000527403	protein_coding	chr11:68519506-68615310:+	ENSG00000110075	PPP6R3	protein phosphatase 6 regulatory subunit 3 [Source:HGNC Symbol;Acc:HGNC:1173]	Genebody		ENST00000527403		0.52	3.48	-2.96	0.000402	0.457	0.68	2.99	0.64	14.96	12	6.53
chr11:68538553-68542581(+)	chr11	68538553	68542581	+	4029	0.204956	ENST00000531244	protein_coding	chr11:68535411-68551127:+	ENSG00000110075	PPP6R3	protein phosphatase 6 regulatory subunit 3 [Source:HGNC Symbol;Acc:HGNC:1173]	Genebody		ENST00000531244		0.52	3.48	-2.96	0.000402	0.457	0.68	2.99	0.64	14.96	12	6.53
chr11:68538553-68542581(+)	chr11	68538553	68542581	+	4029	0.204956	ENST00000529344	protein_coding	chr11:68460748-68537891:+	ENSG00000110075	PPP6R3	protein phosphatase 6 regulatory subunit 3 [Source:HGNC Symbol;Acc:HGNC:1173]	Terminator				0.52	3.48	-2.96	0.000402	0.457	0.68	2.99	0.64	14.96	12	6.53
chr11:68538553-68542581(+)	chr11	68538553	68542581	+	4029	0.204956	ENST00000533127	protein_coding	chr11:68460747-68537781:+	ENSG00000110075	PPP6R3	protein phosphatase 6 regulatory subunit 3 [Source:HGNC Symbol;Acc:HGNC:1173]	Terminator				0.52	3.48	-2.96	0.000402	0.457	0.68	2.99	0.64	14.96	12	6.53
chr11:68538553-68542581(+)	chr11	68538553	68542581	+	4029	0.204956	ENST00000528635	protein_coding	chr11:68460738-68537689:+	ENSG00000110075	PPP6R3	protein phosphatase 6 regulatory subunit 3 [Source:HGNC Symbol;Acc:HGNC:1173]	Terminator				0.52	3.48	-2.96	0.000402	0.457	0.68	2.99	0.64	14.96	12	6.53
chr11:68538553-68542581(+)	chr11	68538553	68542581	+	4029	0.204956	ENST00000525050	retained_intron	chr11:68519563-68551219:+	ENSG00000110075	PPP6R3	protein phosphatase 6 regulatory subunit 3 [Source:HGNC Symbol;Acc:HGNC:1173]	Genebody		ENST00000525050		0.52	3.48	-2.96	0.000402	0.457	0.68	2.99	0.64	14.96	12	6.53
chr11:68538553-68542581(+)	chr11	68538553	68542581	+	4029	0.204956	ENST00000527069	retained_intron	chr11:68519635-68551220:+	ENSG00000110075	PPP6R3	protein phosphatase 6 regulatory subunit 3 [Source:HGNC Symbol;Acc:HGNC:1173]	Genebody		ENST00000527069		0.52	3.48	-2.96	0.000402	0.457	0.68	2.99	0.64	14.96	12	6.53
chr11:68538553-68542581(+)	chr11	68538553	68542581	+	4029	0.204956	ENST00000529172	retained_intron	chr11:68537816-68551219:+	ENSG00000110075	PPP6R3	protein phosphatase 6 regulatory subunit 3 [Source:HGNC Symbol;Acc:HGNC:1173]	Promoter;Genebody		ENST00000529172		0.52	3.48	-2.96	0.000402	0.457	0.68	2.99	0.64	14.96	12	6.53
chr15:44348073-44366956(-)	chr15	44348073	44366956	-	18884	-0.0203817	ENST00000558847	protein_coding	chr15:44337764-44413543:+	ENSG00000166734	GOLM2	golgi membrane protein 2 [Source:HGNC Symbol;Acc:HGNC:24892]	Genebody	genic_antisense			4.87	5.82	-0.95	0.000423	0.551	23.68	24.53	39.76	71.46	49	49.33
chr15:44348073-44366956(-)	chr15	44348073	44366956	-	18884	-0.0203817	ENST00000299957	protein_coding	chr15:44288719-44415758:+	ENSG00000166734	GOLM2	golgi membrane protein 2 [Source:HGNC Symbol;Acc:HGNC:24892]	Genebody	genic_antisense			4.87	5.82	-0.95	0.000423	0.551	23.68	24.53	39.76	71.46	49	49.33
chr15:44348073-44366956(-)	chr15	44348073	44366956	-	18884	-0.0203817	ENST00000650436	protein_coding	chr15:44288733-44415729:+	ENSG00000166734	GOLM2	golgi membrane protein 2 [Source:HGNC Symbol;Acc:HGNC:24892]	Genebody	genic_antisense			4.87	5.82	-0.95	0.000423	0.551	23.68	24.53	39.76	71.46	49	49.33
chr15:44348073-44366956(-)	chr15	44348073	44366956	-	18884	-0.0203817	ENST00000345795	protein_coding	chr15:44288760-44415757:+	ENSG00000166734	GOLM2	golgi membrane protein 2 [Source:HGNC Symbol;Acc:HGNC:24892]	Genebody	genic_antisense			4.87	5.82	-0.95	0.000423	0.551	23.68	24.53	39.76	71.46	49	49.33
chr15:44348073-44366956(-)	chr15	44348073	44366956	-	18884	-0.0203817	ENST00000557945	nonsense_mediated_decay	chr15:44288731-44348918:+	ENSG00000166734	GOLM2	golgi membrane protein 2 [Source:HGNC Symbol;Acc:HGNC:24892]	Terminator				4.87	5.82	-0.95	0.000423	0.551	23.68	24.53	39.76	71.46	49	49.33
chr4:27223502-27227508(+)	chr4	27223502	27227508	+	4007	0.00652819	ENST00000512873	lncRNA	chr4:27217479-27282225:+	ENSG00000249699	LINC02261	long intergenic non-protein coding RNA 2261 [Source:HGNC Symbol;Acc:HGNC:53173]	Genebody		ENST00000512873		0.05	3.31	-3.25	0.000439	1	0.68	1.79	0.64	11.63	13	5.08
chr21:37102936-37114086(+)	chr21	37102936	37114086	+	11151	0.0775211	ENST00000492275	protein_coding	chr21:37073226-37202779:+	ENSG00000182670	TTC3	tetratricopeptide repeat domain 3 [Source:HGNC Symbol;Acc:HGNC:12393]	Genebody		ENST00000492275		1.86	4.1	-2.25	0.000443	0.473	2.71	2.39	5.77	23.82	22	5.8
chr21:37102936-37114086(+)	chr21	37102936	37114086	+	11151	0.0775211	ENST00000418766	protein_coding	chr21:37073254-37203107:+	ENSG00000182670	TTC3	tetratricopeptide repeat domain 3 [Source:HGNC Symbol;Acc:HGNC:12393]	Genebody		ENST00000418766		1.86	4.1	-2.25	0.000443	0.473	2.71	2.39	5.77	23.82	22	5.8
chr21:37102936-37114086(+)	chr21	37102936	37114086	+	11151	0.0775211	ENST00000485402	nonsense_mediated_decay	chr21:37073258-37165765:+	ENSG00000182670	TTC3	tetratricopeptide repeat domain 3 [Source:HGNC Symbol;Acc:HGNC:12393]	Genebody		ENST00000485402		1.86	4.1	-2.25	0.000443	0.473	2.71	2.39	5.77	23.82	22	5.8
chr21:37102936-37114086(+)	chr21	37102936	37114086	+	11151	0.0775211	ENST00000438055	protein_coding	chr21:37073267-37165765:+	ENSG00000182670	TTC3	tetratricopeptide repeat domain 3 [Source:HGNC Symbol;Acc:HGNC:12393]	Genebody		ENST00000438055		1.86	4.1	-2.25	0.000443	0.473	2.71	2.39	5.77	23.82	22	5.8
chr21:37102936-37114086(+)	chr21	37102936	37114086	+	11151	0.0775211	ENST00000450533	protein_coding	chr21:37073267-37203082:+	ENSG00000182670	TTC3	tetratricopeptide repeat domain 3 [Source:HGNC Symbol;Acc:HGNC:12393]	Genebody		ENST00000450533		1.86	4.1	-2.25	0.000443	0.473	2.71	2.39	5.77	23.82	22	5.8
chr21:37102936-37114086(+)	chr21	37102936	37114086	+	11151	0.0775211	ENST00000696811	protein_coding	chr21:37073274-37203080:+	ENSG00000182670	TTC3	tetratricopeptide repeat domain 3 [Source:HGNC Symbol;Acc:HGNC:12393]	Genebody		ENST00000696811		1.86	4.1	-2.25	0.000443	0.473	2.71	2.39	5.77	23.82	22	5.8
chr21:37102936-37114086(+)	chr21	37102936	37114086	+	11151	0.0775211	ENST00000696812	nonsense_mediated_decay	chr21:37073274-37203081:+	ENSG00000182670	TTC3	tetratricopeptide repeat domain 3 [Source:HGNC Symbol;Acc:HGNC:12393]	Genebody		ENST00000696812		1.86	4.1	-2.25	0.000443	0.473	2.71	2.39	5.77	23.82	22	5.8
chr21:37102936-37114086(+)	chr21	37102936	37114086	+	11151	0.0775211	ENST00000481605	protein_coding	chr21:37073277-37165716:+	ENSG00000182670	TTC3	tetratricopeptide repeat domain 3 [Source:HGNC Symbol;Acc:HGNC:12393]	Genebody		ENST00000481605		1.86	4.1	-2.25	0.000443	0.473	2.71	2.39	5.77	23.82	22	5.8
chr21:37102936-37114086(+)	chr21	37102936	37114086	+	11151	0.0775211	ENST00000463216	protein_coding	chr21:37073277-37203070:+	ENSG00000182670	TTC3	tetratricopeptide repeat domain 3 [Source:HGNC Symbol;Acc:HGNC:12393]	Genebody		ENST00000463216		1.86	4.1	-2.25	0.000443	0.473	2.71	2.39	5.77	23.82	22	5.8
chr21:37102936-37114086(+)	chr21	37102936	37114086	+	11151	0.0775211	ENST00000540756	protein_coding	chr21:37073281-37153323:+	ENSG00000182670	TTC3	tetratricopeptide repeat domain 3 [Source:HGNC Symbol;Acc:HGNC:12393]	Genebody		ENST00000540756		1.86	4.1	-2.25	0.000443	0.473	2.71	2.39	5.77	23.82	22	5.8
chr21:37102936-37114086(+)	chr21	37102936	37114086	+	11151	0.0775211	ENST00000411496	protein_coding	chr21:37073348-37203080:+	ENSG00000182670	TTC3	tetratricopeptide repeat domain 3 [Source:HGNC Symbol;Acc:HGNC:12393]	Genebody		ENST00000411496		1.86	4.1	-2.25	0.000443	0.473	2.71	2.39	5.77	23.82	22	5.8
chr21:37102936-37114086(+)	chr21	37102936	37114086	+	11151	0.0775211	ENST00000399017	protein_coding	chr21:37081596-37203112:+	ENSG00000182670	TTC3	tetratricopeptide repeat domain 3 [Source:HGNC Symbol;Acc:HGNC:12393]	Genebody		ENST00000399017		1.86	4.1	-2.25	0.000443	0.473	2.71	2.39	5.77	23.82	22	5.8
chr21:37102936-37114086(+)	chr21	37102936	37114086	+	11151	0.0775211	ENST00000354749	protein_coding	chr21:37085790-37203112:+	ENSG00000182670	TTC3	tetratricopeptide repeat domain 3 [Source:HGNC Symbol;Acc:HGNC:12393]	Genebody		ENST00000354749		1.86	4.1	-2.25	0.000443	0.473	2.71	2.39	5.77	23.82	22	5.8
chr21:37102936-37114086(+)	chr21	37102936	37114086	+	11151	0.0775211	ENST00000479930	nonsense_mediated_decay	chr21:37085790-37203112:+	ENSG00000182670	TTC3	tetratricopeptide repeat domain 3 [Source:HGNC Symbol;Acc:HGNC:12393]	Genebody		ENST00000479930		1.86	4.1	-2.25	0.000443	0.473	2.71	2.39	5.77	23.82	22	5.8
chr21:37102936-37114086(+)	chr21	37102936	37114086	+	11151	0.0775211	ENST00000476784	retained_intron	chr21:37107738-37203112:+	ENSG00000182670	TTC3	tetratricopeptide repeat domain 3 [Source:HGNC Symbol;Acc:HGNC:12393]	Promoter;Genebody		ENST00000476784		1.86	4.1	-2.25	0.000443	0.473	2.71	2.39	5.77	23.82	22	5.8
chr21:37102936-37114086(+)	chr21	37102936	37114086	+	11151	0.0775211	ENST00000602568	lncRNA	chr21:37100814-37101343:+	ENSG00000270116		novel transcript, sense intronic to TTC3	Terminator				1.86	4.1	-2.25	0.000443	0.473	2.71	2.39	5.77	23.82	22	5.8
chr2:62834732-62840834(+)	chr2	62834732	62840834	+	6103	-0.0518341	ENST00000449820	protein_coding	chr2:62673878-62858416:+	ENSG00000115504	EHBP1	EH domain binding protein 1 [Source:HGNC Symbol;Acc:HGNC:29144]	Genebody		ENST00000449820	ENST00000452397	-0.65	3.19	-3.84	0.000473	1	0.68	0.6	0.64	15.51	9	2.9
chr2:62834732-62840834(+)	chr2	62834732	62840834	+	6103	-0.0518341	ENST00000405482	protein_coding	chr2:62705652-62864904:+	ENSG00000115504	EHBP1	EH domain binding protein 1 [Source:HGNC Symbol;Acc:HGNC:29144]	Genebody		ENST00000405482	ENST00000452397	-0.65	3.19	-3.84	0.000473	1	0.68	0.6	0.64	15.51	9	2.9
chr2:62834732-62840834(+)	chr2	62834732	62840834	+	6103	-0.0518341	ENST00000405015	protein_coding	chr2:62673851-63045597:+	ENSG00000115504	EHBP1	EH domain binding protein 1 [Source:HGNC Symbol;Acc:HGNC:29144]	Genebody		ENST00000405015	ENST00000452397	-0.65	3.19	-3.84	0.000473	1	0.68	0.6	0.64	15.51	9	2.9
chr2:62834732-62840834(+)	chr2	62834732	62840834	+	6103	-0.0518341	ENST00000431489	protein_coding	chr2:62705713-63046487:+	ENSG00000115504	EHBP1	EH domain binding protein 1 [Source:HGNC Symbol;Acc:HGNC:29144]	Genebody		ENST00000431489	ENST00000452397	-0.65	3.19	-3.84	0.000473	1	0.68	0.6	0.64	15.51	9	2.9
chr2:62834732-62840834(+)	chr2	62834732	62840834	+	6103	-0.0518341	ENST00000263991	protein_coding	chr2:62705866-63046487:+	ENSG00000115504	EHBP1	EH domain binding protein 1 [Source:HGNC Symbol;Acc:HGNC:29144]	Genebody		ENST00000263991	ENST00000452397	-0.65	3.19	-3.84	0.000473	1	0.68	0.6	0.64	15.51	9	2.9
chr2:62834732-62840834(+)	chr2	62834732	62840834	+	6103	-0.0518341	ENST00000405289	protein_coding	chr2:62707192-63045500:+	ENSG00000115504	EHBP1	EH domain binding protein 1 [Source:HGNC Symbol;Acc:HGNC:29144]	Genebody		ENST00000405289	ENST00000452397	-0.65	3.19	-3.84	0.000473	1	0.68	0.6	0.64	15.51	9	2.9
chr2:62834732-62840834(+)	chr2	62834732	62840834	+	6103	-0.0518341	ENST00000452397	lncRNA	chr2:62826064-62858438:-	ENSG00000226605		novel transcript	Genebody	genic_antisense			-0.65	3.19	-3.84	0.000473	1	0.68	0.6	0.64	15.51	9	2.9
chr12:52949363-52951910(-)	chr12	52949363	52951910	-	2548	-0.137881	ENST00000388837	protein_coding	chr12:52948871-52952900:+	ENSG00000111057	KRT18	keratin 18 [Source:HGNC Symbol;Acc:HGNC:6430]	Promoter;Genebody;Terminator	promoter_antisense,genic_antisense		ENST00000546921	1.35	3.73	-2.38	0.000506	0.624	2.71	2.39	2.57	21.6	11	7.25
chr12:52949363-52951910(-)	chr12	52949363	52951910	-	2548	-0.137881	ENST00000550600	protein_coding	chr12:52948886-52952812:+	ENSG00000111057	KRT18	keratin 18 [Source:HGNC Symbol;Acc:HGNC:6430]	Promoter;Genebody;Terminator	promoter_antisense,genic_antisense		ENST00000546921	1.35	3.73	-2.38	0.000506	0.624	2.71	2.39	2.57	21.6	11	7.25
chr12:52949363-52951910(-)	chr12	52949363	52951910	-	2548	-0.137881	ENST00000388835	protein_coding	chr12:52949118-52952906:+	ENSG00000111057	KRT18	keratin 18 [Source:HGNC Symbol;Acc:HGNC:6430]	Promoter;Genebody;Terminator	promoter_antisense,genic_antisense		ENST00000546921	1.35	3.73	-2.38	0.000506	0.624	2.71	2.39	2.57	21.6	11	7.25
chr12:52949363-52951910(-)	chr12	52949363	52951910	-	2548	-0.137881	ENST00000546826	protein_coding	chr12:52899935-52949882:-	ENSG00000170421	KRT8	keratin 8 [Source:HGNC Symbol;Acc:HGNC:6446]	Promoter		ENST00000546826	ENST00000546656;ENST00000548015;ENST00000549078;ENST00000548496	1.35	3.73	-2.38	0.000506	0.624	2.71	2.39	2.57	21.6	11	7.25
chr12:52949363-52951910(-)	chr12	52949363	52951910	-	2548	-0.137881	ENST00000619952	protein_coding	chr12:52946614-52949874:-	ENSG00000170421	KRT8	keratin 8 [Source:HGNC Symbol;Acc:HGNC:6446]	Promoter		ENST00000619952	ENST00000546656;ENST00000548015;ENST00000549078;ENST00000548496	1.35	3.73	-2.38	0.000506	0.624	2.71	2.39	2.57	21.6	11	7.25
chr12:52949363-52951910(-)	chr12	52949363	52951910	-	2548	-0.137881	ENST00000552551	protein_coding	chr12:52897187-52949842:-	ENSG00000170421	KRT8	keratin 8 [Source:HGNC Symbol;Acc:HGNC:6446]	Promoter		ENST00000552551	ENST00000546656;ENST00000548015;ENST00000549078;ENST00000548496	1.35	3.73	-2.38	0.000506	0.624	2.71	2.39	2.57	21.6	11	7.25
chr12:52949363-52951910(-)	chr12	52949363	52951910	-	2548	-0.137881	ENST00000546897	protein_coding	chr12:52897281-52949824:-	ENSG00000170421	KRT8	keratin 8 [Source:HGNC Symbol;Acc:HGNC:6446]	Promoter		ENST00000546897	ENST00000546656;ENST00000548015;ENST00000549078;ENST00000548496	1.35	3.73	-2.38	0.000506	0.624	2.71	2.39	2.57	21.6	11	7.25
chr12:52949363-52951910(-)	chr12	52949363	52951910	-	2548	-0.137881	ENST00000548998	protein_coding	chr12:52900008-52949776:-	ENSG00000170421	KRT8	keratin 8 [Source:HGNC Symbol;Acc:HGNC:6446]	Promoter		ENST00000548998	ENST00000546656;ENST00000548015;ENST00000549078;ENST00000548496	1.35	3.73	-2.38	0.000506	0.624	2.71	2.39	2.57	21.6	11	7.25
chr12:52949363-52951910(-)	chr12	52949363	52951910	-	2548	-0.137881	ENST00000546921	retained_intron	chr12:52949216-52949954:-	ENSG00000170421	KRT8	keratin 8 [Source:HGNC Symbol;Acc:HGNC:6446]	Promoter		ENST00000546921		1.35	3.73	-2.38	0.000506	0.624	2.71	2.39	2.57	21.6	11	7.25
chr12:52949363-52951910(-)	chr12	52949363	52951910	-	2548	-0.137881	ENST00000549078	retained_intron	chr12:52949127-52952872:+	ENSG00000111057	KRT18	keratin 18 [Source:HGNC Symbol;Acc:HGNC:6430]	Promoter;Genebody;Terminator	promoter_antisense,genic_antisense			1.35	3.73	-2.38	0.000506	0.624	2.71	2.39	2.57	21.6	11	7.25
chr12:52949363-52951910(-)	chr12	52949363	52951910	-	2548	-0.137881	ENST00000548015	retained_intron	chr12:52949805-52951645:+	ENSG00000111057	KRT18	keratin 18 [Source:HGNC Symbol;Acc:HGNC:6430]	Promoter;Terminator	promoter_antisense			1.35	3.73	-2.38	0.000506	0.624	2.71	2.39	2.57	21.6	11	7.25
chr12:52949363-52951910(-)	chr12	52949363	52951910	-	2548	-0.137881	ENST00000546656	retained_intron	chr12:52951496-52952278:+	ENSG00000111057	KRT18	keratin 18 [Source:HGNC Symbol;Acc:HGNC:6430]	Promoter	promoter_antisense			1.35	3.73	-2.38	0.000506	0.624	2.71	2.39	2.57	21.6	11	7.25
chr12:52949363-52951910(-)	chr12	52949363	52951910	-	2548	-0.137881	ENST00000548496	retained_intron	chr12:52951742-52952815:+	ENSG00000111057	KRT18	keratin 18 [Source:HGNC Symbol;Acc:HGNC:6430]	Promoter	promoter_antisense			1.35	3.73	-2.38	0.000506	0.624	2.71	2.39	2.57	21.6	11	7.25
chr2:158566668-158573781(-)	chr2	158566668	158573781	-	7114	-0.136035	ENST00000389759	protein_coding	chr2:158456952-158681429:+	ENSG00000144283	PKP4	plakophilin 4 [Source:HGNC Symbol;Acc:HGNC:9026]	Genebody	genic_antisense			0.62	3.47	-2.85	0.00051	0.624	3.38	0.6	0.64	17.73	9	6.53
chr2:158566668-158573781(-)	chr2	158566668	158573781	-	7114	-0.136035	ENST00000426248	nonsense_mediated_decay	chr2:158456964-158681052:+	ENSG00000144283	PKP4	plakophilin 4 [Source:HGNC Symbol;Acc:HGNC:9026]	Genebody	genic_antisense			0.62	3.47	-2.85	0.00051	0.624	3.38	0.6	0.64	17.73	9	6.53
chr2:158566668-158573781(-)	chr2	158566668	158573781	-	7114	-0.136035	ENST00000389757	protein_coding	chr2:158457099-158682879:+	ENSG00000144283	PKP4	plakophilin 4 [Source:HGNC Symbol;Acc:HGNC:9026]	Genebody	genic_antisense			0.62	3.47	-2.85	0.00051	0.624	3.38	0.6	0.64	17.73	9	6.53
chr2:158566668-158573781(-)	chr2	158566668	158573781	-	7114	-0.136035	ENST00000457109	nonsense_mediated_decay	chr2:158457114-158621022:+	ENSG00000144283	PKP4	plakophilin 4 [Source:HGNC Symbol;Acc:HGNC:9026]	Genebody	genic_antisense			0.62	3.47	-2.85	0.00051	0.624	3.38	0.6	0.64	17.73	9	6.53
chr2:158566668-158573781(-)	chr2	158566668	158573781	-	7114	-0.136035	ENST00000452162	nonsense_mediated_decay	chr2:158457133-158663066:+	ENSG00000144283	PKP4	plakophilin 4 [Source:HGNC Symbol;Acc:HGNC:9026]	Genebody	genic_antisense			0.62	3.47	-2.85	0.00051	0.624	3.38	0.6	0.64	17.73	9	6.53
chr2:158566668-158573781(-)	chr2	158566668	158573781	-	7114	-0.136035	ENST00000411900	nonsense_mediated_decay	chr2:158457136-158588950:+	ENSG00000144283	PKP4	plakophilin 4 [Source:HGNC Symbol;Acc:HGNC:9026]	Genebody	genic_antisense			0.62	3.47	-2.85	0.00051	0.624	3.38	0.6	0.64	17.73	9	6.53
chr2:158566668-158573781(-)	chr2	158566668	158573781	-	7114	-0.136035	ENST00000421462	nonsense_mediated_decay	chr2:158457455-158663003:+	ENSG00000144283	PKP4	plakophilin 4 [Source:HGNC Symbol;Acc:HGNC:9026]	Genebody	genic_antisense			0.62	3.47	-2.85	0.00051	0.624	3.38	0.6	0.64	17.73	9	6.53
chr12:4672670-4675450(-)	chr12	4672670	4675450	-	2781	0.0162532	ENST00000266544	protein_coding	chr12:4649114-4694317:+	ENSG00000139180	NDUFA9	NADH:ubiquinone oxidoreductase subunit A9 [Source:HGNC Symbol;Acc:HGNC:7693]	Genebody	genic_antisense			-0.65	3.08	-3.73	0.000519	1	0.68	0.6	0.64	11.08	10	4.35
chr12:4672670-4675450(-)	chr12	4672670	4675450	-	2781	0.0162532	ENST00000648836	protein_coding	chr12:4649101-4774184:+	ENSG00000255639		novel protein	Genebody	genic_antisense			-0.65	3.08	-3.73	0.000519	1	0.68	0.6	0.64	11.08	10	4.35
chr12:4672670-4675450(-)	chr12	4672670	4675450	-	2781	0.0162532	ENST00000544741	nonsense_mediated_decay	chr12:4669741-4744581:+	ENSG00000255639		novel protein	Genebody	genic_antisense			-0.65	3.08	-3.73	0.000519	1	0.68	0.6	0.64	11.08	10	4.35
chr12:4672670-4675450(-)	chr12	4672670	4675450	-	2781	0.0162532	ENST00000544675	retained_intron	chr12:4657373-4682307:+	ENSG00000139180	NDUFA9	NADH:ubiquinone oxidoreductase subunit A9 [Source:HGNC Symbol;Acc:HGNC:7693]	Genebody	genic_antisense			-0.65	3.08	-3.73	0.000519	1	0.68	0.6	0.64	11.08	10	4.35
chr12:4672670-4675450(-)	chr12	4672670	4675450	-	2781	0.0162532	ENST00000543979	retained_intron	chr12:4657634-4726806:+	ENSG00000255639		novel protein	Genebody	genic_antisense			-0.65	3.08	-3.73	0.000519	1	0.68	0.6	0.64	11.08	10	4.35
chr14:30663870-30667528(+)	chr14	30663870	30667528	+	3659	-0.0469707	ENST00000678760	nonsense_mediated_decay	chr14:30622291-30735809:+	ENSG00000092108	SCFD1	sec1 family domain containing 1 [Source:HGNC Symbol;Acc:HGNC:20726]	Genebody		ENST00000678760		-0.65	3.16	-3.8	0.000531	1	0.68	0.6	0.64	13.85	10	2.9
chr14:30663870-30667528(+)	chr14	30663870	30667528	+	3659	-0.0469707	ENST00000677690	nonsense_mediated_decay	chr14:30622296-30737192:+	ENSG00000092108	SCFD1	sec1 family domain containing 1 [Source:HGNC Symbol;Acc:HGNC:20726]	Genebody		ENST00000677690		-0.65	3.16	-3.8	0.000531	1	0.68	0.6	0.64	13.85	10	2.9
chr14:30663870-30667528(+)	chr14	30663870	30667528	+	3659	-0.0469707	ENST00000678399	nonsense_mediated_decay	chr14:30622304-30735685:+	ENSG00000092108	SCFD1	sec1 family domain containing 1 [Source:HGNC Symbol;Acc:HGNC:20726]	Genebody		ENST00000678399		-0.65	3.16	-3.8	0.000531	1	0.68	0.6	0.64	13.85	10	2.9
chr14:30663870-30667528(+)	chr14	30663870	30667528	+	3659	-0.0469707	ENST00000676658	protein_coding	chr14:30622304-30735706:+	ENSG00000092108	SCFD1	sec1 family domain containing 1 [Source:HGNC Symbol;Acc:HGNC:20726]	Genebody		ENST00000676658		-0.65	3.16	-3.8	0.000531	1	0.68	0.6	0.64	13.85	10	2.9
chr14:30663870-30667528(+)	chr14	30663870	30667528	+	3659	-0.0469707	ENST00000679165	protein_coding	chr14:30622304-30735760:+	ENSG00000092108	SCFD1	sec1 family domain containing 1 [Source:HGNC Symbol;Acc:HGNC:20726]	Genebody		ENST00000679165		-0.65	3.16	-3.8	0.000531	1	0.68	0.6	0.64	13.85	10	2.9
chr14:30663870-30667528(+)	chr14	30663870	30667528	+	3659	-0.0469707	ENST00000679096	nonsense_mediated_decay	chr14:30622304-30735774:+	ENSG00000092108	SCFD1	sec1 family domain containing 1 [Source:HGNC Symbol;Acc:HGNC:20726]	Genebody		ENST00000679096		-0.65	3.16	-3.8	0.000531	1	0.68	0.6	0.64	13.85	10	2.9
chr14:30663870-30667528(+)	chr14	30663870	30667528	+	3659	-0.0469707	ENST00000679102	nonsense_mediated_decay	chr14:30622304-30735774:+	ENSG00000092108	SCFD1	sec1 family domain containing 1 [Source:HGNC Symbol;Acc:HGNC:20726]	Genebody		ENST00000679102		-0.65	3.16	-3.8	0.000531	1	0.68	0.6	0.64	13.85	10	2.9
chr14:30663870-30667528(+)	chr14	30663870	30667528	+	3659	-0.0469707	ENST00000678475	nonsense_mediated_decay	chr14:30622304-30735774:+	ENSG00000092108	SCFD1	sec1 family domain containing 1 [Source:HGNC Symbol;Acc:HGNC:20726]	Genebody		ENST00000678475		-0.65	3.16	-3.8	0.000531	1	0.68	0.6	0.64	13.85	10	2.9
chr14:30663870-30667528(+)	chr14	30663870	30667528	+	3659	-0.0469707	ENST00000676509	protein_coding	chr14:30622304-30735774:+	ENSG00000092108	SCFD1	sec1 family domain containing 1 [Source:HGNC Symbol;Acc:HGNC:20726]	Genebody		ENST00000676509		-0.65	3.16	-3.8	0.000531	1	0.68	0.6	0.64	13.85	10	2.9
chr14:30663870-30667528(+)	chr14	30663870	30667528	+	3659	-0.0469707	ENST00000678716	protein_coding	chr14:30622304-30737192:+	ENSG00000092108	SCFD1	sec1 family domain containing 1 [Source:HGNC Symbol;Acc:HGNC:20726]	Genebody		ENST00000678716		-0.65	3.16	-3.8	0.000531	1	0.68	0.6	0.64	13.85	10	2.9
chr14:30663870-30667528(+)	chr14	30663870	30667528	+	3659	-0.0469707	ENST00000678402	protein_coding	chr14:30622304-30737192:+	ENSG00000092108	SCFD1	sec1 family domain containing 1 [Source:HGNC Symbol;Acc:HGNC:20726]	Genebody		ENST00000678402		-0.65	3.16	-3.8	0.000531	1	0.68	0.6	0.64	13.85	10	2.9
chr14:30663870-30667528(+)	chr14	30663870	30667528	+	3659	-0.0469707	ENST00000678124	protein_coding	chr14:30622304-30737694:+	ENSG00000092108	SCFD1	sec1 family domain containing 1 [Source:HGNC Symbol;Acc:HGNC:20726]	Genebody		ENST00000678124		-0.65	3.16	-3.8	0.000531	1	0.68	0.6	0.64	13.85	10	2.9
chr14:30663870-30667528(+)	chr14	30663870	30667528	+	3659	-0.0469707	ENST00000555259	nonsense_mediated_decay	chr14:30622311-30715970:+	ENSG00000092108	SCFD1	sec1 family domain containing 1 [Source:HGNC Symbol;Acc:HGNC:20726]	Genebody		ENST00000555259		-0.65	3.16	-3.8	0.000531	1	0.68	0.6	0.64	13.85	10	2.9
chr14:30663870-30667528(+)	chr14	30663870	30667528	+	3659	-0.0469707	ENST00000677413	protein_coding	chr14:30622311-30737192:+	ENSG00000092108	SCFD1	sec1 family domain containing 1 [Source:HGNC Symbol;Acc:HGNC:20726]	Genebody		ENST00000677413		-0.65	3.16	-3.8	0.000531	1	0.68	0.6	0.64	13.85	10	2.9
chr14:30663870-30667528(+)	chr14	30663870	30667528	+	3659	-0.0469707	ENST00000676914	nonsense_mediated_decay	chr14:30622312-30735750:+	ENSG00000092108	SCFD1	sec1 family domain containing 1 [Source:HGNC Symbol;Acc:HGNC:20726]	Genebody		ENST00000676914		-0.65	3.16	-3.8	0.000531	1	0.68	0.6	0.64	13.85	10	2.9
chr14:30663870-30667528(+)	chr14	30663870	30667528	+	3659	-0.0469707	ENST00000553693	protein_coding	chr14:30622312-30735757:+	ENSG00000092108	SCFD1	sec1 family domain containing 1 [Source:HGNC Symbol;Acc:HGNC:20726]	Genebody		ENST00000553693		-0.65	3.16	-3.8	0.000531	1	0.68	0.6	0.64	13.85	10	2.9
chr14:30663870-30667528(+)	chr14	30663870	30667528	+	3659	-0.0469707	ENST00000676834	nonsense_mediated_decay	chr14:30622312-30735774:+	ENSG00000092108	SCFD1	sec1 family domain containing 1 [Source:HGNC Symbol;Acc:HGNC:20726]	Genebody		ENST00000676834		-0.65	3.16	-3.8	0.000531	1	0.68	0.6	0.64	13.85	10	2.9
chr14:30663870-30667528(+)	chr14	30663870	30667528	+	3659	-0.0469707	ENST00000554437	nonsense_mediated_decay	chr14:30622312-30735799:+	ENSG00000092108	SCFD1	sec1 family domain containing 1 [Source:HGNC Symbol;Acc:HGNC:20726]	Genebody		ENST00000554437		-0.65	3.16	-3.8	0.000531	1	0.68	0.6	0.64	13.85	10	2.9
chr14:30663870-30667528(+)	chr14	30663870	30667528	+	3659	-0.0469707	ENST00000679342	nonsense_mediated_decay	chr14:30622315-30735704:+	ENSG00000092108	SCFD1	sec1 family domain containing 1 [Source:HGNC Symbol;Acc:HGNC:20726]	Genebody		ENST00000679342		-0.65	3.16	-3.8	0.000531	1	0.68	0.6	0.64	13.85	10	2.9
chr14:30663870-30667528(+)	chr14	30663870	30667528	+	3659	-0.0469707	ENST00000676954	protein_coding	chr14:30622315-30735774:+	ENSG00000092108	SCFD1	sec1 family domain containing 1 [Source:HGNC Symbol;Acc:HGNC:20726]	Genebody		ENST00000676954		-0.65	3.16	-3.8	0.000531	1	0.68	0.6	0.64	13.85	10	2.9
chr14:30663870-30667528(+)	chr14	30663870	30667528	+	3659	-0.0469707	ENST00000677456	nonsense_mediated_decay	chr14:30622315-30735774:+	ENSG00000092108	SCFD1	sec1 family domain containing 1 [Source:HGNC Symbol;Acc:HGNC:20726]	Genebody		ENST00000677456		-0.65	3.16	-3.8	0.000531	1	0.68	0.6	0.64	13.85	10	2.9
chr14:30663870-30667528(+)	chr14	30663870	30667528	+	3659	-0.0469707	ENST00000676465	nonsense_mediated_decay	chr14:30622315-30737192:+	ENSG00000092108	SCFD1	sec1 family domain containing 1 [Source:HGNC Symbol;Acc:HGNC:20726]	Genebody		ENST00000676465		-0.65	3.16	-3.8	0.000531	1	0.68	0.6	0.64	13.85	10	2.9
chr14:30663870-30667528(+)	chr14	30663870	30667528	+	3659	-0.0469707	ENST00000676812	protein_coding	chr14:30622315-30737192:+	ENSG00000092108	SCFD1	sec1 family domain containing 1 [Source:HGNC Symbol;Acc:HGNC:20726]	Genebody		ENST00000676812		-0.65	3.16	-3.8	0.000531	1	0.68	0.6	0.64	13.85	10	2.9
chr14:30663870-30667528(+)	chr14	30663870	30667528	+	3659	-0.0469707	ENST00000678669	protein_coding	chr14:30622315-30737192:+	ENSG00000092108	SCFD1	sec1 family domain containing 1 [Source:HGNC Symbol;Acc:HGNC:20726]	Genebody		ENST00000678669		-0.65	3.16	-3.8	0.000531	1	0.68	0.6	0.64	13.85	10	2.9
chr14:30663870-30667528(+)	chr14	30663870	30667528	+	3659	-0.0469707	ENST00000676520	protein_coding	chr14:30622315-30737192:+	ENSG00000092108	SCFD1	sec1 family domain containing 1 [Source:HGNC Symbol;Acc:HGNC:20726]	Genebody		ENST00000676520		-0.65	3.16	-3.8	0.000531	1	0.68	0.6	0.64	13.85	10	2.9
chr14:30663870-30667528(+)	chr14	30663870	30667528	+	3659	-0.0469707	ENST00000676876	nonsense_mediated_decay	chr14:30622315-30737192:+	ENSG00000092108	SCFD1	sec1 family domain containing 1 [Source:HGNC Symbol;Acc:HGNC:20726]	Genebody		ENST00000676876		-0.65	3.16	-3.8	0.000531	1	0.68	0.6	0.64	13.85	10	2.9
chr14:30663870-30667528(+)	chr14	30663870	30667528	+	3659	-0.0469707	ENST00000677176	nonsense_mediated_decay	chr14:30622317-30735774:+	ENSG00000092108	SCFD1	sec1 family domain containing 1 [Source:HGNC Symbol;Acc:HGNC:20726]	Genebody		ENST00000677176		-0.65	3.16	-3.8	0.000531	1	0.68	0.6	0.64	13.85	10	2.9
chr14:30663870-30667528(+)	chr14	30663870	30667528	+	3659	-0.0469707	ENST00000557076	protein_coding	chr14:30622317-30735774:+	ENSG00000092108	SCFD1	sec1 family domain containing 1 [Source:HGNC Symbol;Acc:HGNC:20726]	Genebody		ENST00000557076		-0.65	3.16	-3.8	0.000531	1	0.68	0.6	0.64	13.85	10	2.9
chr14:30663870-30667528(+)	chr14	30663870	30667528	+	3659	-0.0469707	ENST00000677637	nonsense_mediated_decay	chr14:30622317-30735774:+	ENSG00000092108	SCFD1	sec1 family domain containing 1 [Source:HGNC Symbol;Acc:HGNC:20726]	Genebody		ENST00000677637		-0.65	3.16	-3.8	0.000531	1	0.68	0.6	0.64	13.85	10	2.9
chr14:30663870-30667528(+)	chr14	30663870	30667528	+	3659	-0.0469707	ENST00000463622	nonsense_mediated_decay	chr14:30622319-30735692:+	ENSG00000092108	SCFD1	sec1 family domain containing 1 [Source:HGNC Symbol;Acc:HGNC:20726]	Genebody		ENST00000463622		-0.65	3.16	-3.8	0.000531	1	0.68	0.6	0.64	13.85	10	2.9
chr14:30663870-30667528(+)	chr14	30663870	30667528	+	3659	-0.0469707	ENST00000544052	protein_coding	chr14:30622319-30735789:+	ENSG00000092108	SCFD1	sec1 family domain containing 1 [Source:HGNC Symbol;Acc:HGNC:20726]	Genebody		ENST00000544052		-0.65	3.16	-3.8	0.000531	1	0.68	0.6	0.64	13.85	10	2.9
chr14:30663870-30667528(+)	chr14	30663870	30667528	+	3659	-0.0469707	ENST00000556768	nonsense_mediated_decay	chr14:30622319-30735791:+	ENSG00000092108	SCFD1	sec1 family domain containing 1 [Source:HGNC Symbol;Acc:HGNC:20726]	Genebody		ENST00000556768		-0.65	3.16	-3.8	0.000531	1	0.68	0.6	0.64	13.85	10	2.9
chr14:30663870-30667528(+)	chr14	30663870	30667528	+	3659	-0.0469707	ENST00000484733	nonsense_mediated_decay	chr14:30622319-30735799:+	ENSG00000092108	SCFD1	sec1 family domain containing 1 [Source:HGNC Symbol;Acc:HGNC:20726]	Genebody		ENST00000484733		-0.65	3.16	-3.8	0.000531	1	0.68	0.6	0.64	13.85	10	2.9
chr14:30663870-30667528(+)	chr14	30663870	30667528	+	3659	-0.0469707	ENST00000458591	protein_coding	chr14:30622319-30735850:+	ENSG00000092108	SCFD1	sec1 family domain containing 1 [Source:HGNC Symbol;Acc:HGNC:20726]	Genebody		ENST00000458591		-0.65	3.16	-3.8	0.000531	1	0.68	0.6	0.64	13.85	10	2.9
chr14:30663870-30667528(+)	chr14	30663870	30667528	+	3659	-0.0469707	ENST00000677974	nonsense_mediated_decay	chr14:30622319-30737192:+	ENSG00000092108	SCFD1	sec1 family domain containing 1 [Source:HGNC Symbol;Acc:HGNC:20726]	Genebody		ENST00000677974		-0.65	3.16	-3.8	0.000531	1	0.68	0.6	0.64	13.85	10	2.9
chr14:30663870-30667528(+)	chr14	30663870	30667528	+	3659	-0.0469707	ENST00000677340	protein_coding	chr14:30622322-30735774:+	ENSG00000092108	SCFD1	sec1 family domain containing 1 [Source:HGNC Symbol;Acc:HGNC:20726]	Genebody		ENST00000677340		-0.65	3.16	-3.8	0.000531	1	0.68	0.6	0.64	13.85	10	2.9
chr14:30663870-30667528(+)	chr14	30663870	30667528	+	3659	-0.0469707	ENST00000676674	protein_coding	chr14:30622322-30737192:+	ENSG00000092108	SCFD1	sec1 family domain containing 1 [Source:HGNC Symbol;Acc:HGNC:20726]	Genebody		ENST00000676674		-0.65	3.16	-3.8	0.000531	1	0.68	0.6	0.64	13.85	10	2.9
chr14:30663870-30667528(+)	chr14	30663870	30667528	+	3659	-0.0469707	ENST00000311943	nonsense_mediated_decay	chr14:30622327-30735772:+	ENSG00000092108	SCFD1	sec1 family domain containing 1 [Source:HGNC Symbol;Acc:HGNC:20726]	Genebody		ENST00000311943		-0.65	3.16	-3.8	0.000531	1	0.68	0.6	0.64	13.85	10	2.9
chr14:30663870-30667528(+)	chr14	30663870	30667528	+	3659	-0.0469707	ENST00000679075	nonsense_mediated_decay	chr14:30622329-30735774:+	ENSG00000092108	SCFD1	sec1 family domain containing 1 [Source:HGNC Symbol;Acc:HGNC:20726]	Genebody		ENST00000679075		-0.65	3.16	-3.8	0.000531	1	0.68	0.6	0.64	13.85	10	2.9
chr14:30663870-30667528(+)	chr14	30663870	30667528	+	3659	-0.0469707	ENST00000678396	nonsense_mediated_decay	chr14:30622329-30735774:+	ENSG00000092108	SCFD1	sec1 family domain containing 1 [Source:HGNC Symbol;Acc:HGNC:20726]	Genebody		ENST00000678396		-0.65	3.16	-3.8	0.000531	1	0.68	0.6	0.64	13.85	10	2.9
chr14:30663870-30667528(+)	chr14	30663870	30667528	+	3659	-0.0469707	ENST00000676473	nonsense_mediated_decay	chr14:30622330-30737192:+	ENSG00000092108	SCFD1	sec1 family domain containing 1 [Source:HGNC Symbol;Acc:HGNC:20726]	Genebody		ENST00000676473		-0.65	3.16	-3.8	0.000531	1	0.68	0.6	0.64	13.85	10	2.9
chr14:30663870-30667528(+)	chr14	30663870	30667528	+	3659	-0.0469707	ENST00000396629	protein_coding	chr14:30622332-30735791:+	ENSG00000092108	SCFD1	sec1 family domain containing 1 [Source:HGNC Symbol;Acc:HGNC:20726]	Genebody		ENST00000396629		-0.65	3.16	-3.8	0.000531	1	0.68	0.6	0.64	13.85	10	2.9
chr14:30663870-30667528(+)	chr14	30663870	30667528	+	3659	-0.0469707	ENST00000678579	protein_coding	chr14:30622339-30737192:+	ENSG00000092108	SCFD1	sec1 family domain containing 1 [Source:HGNC Symbol;Acc:HGNC:20726]	Genebody		ENST00000678579		-0.65	3.16	-3.8	0.000531	1	0.68	0.6	0.64	13.85	10	2.9
chr14:30663870-30667528(+)	chr14	30663870	30667528	+	3659	-0.0469707	ENST00000469043	protein_coding	chr14:30622315-30661939:+	ENSG00000092108	SCFD1	sec1 family domain containing 1 [Source:HGNC Symbol;Acc:HGNC:20726]	Terminator				-0.65	3.16	-3.8	0.000531	1	0.68	0.6	0.64	13.85	10	2.9
chr14:30663870-30667528(+)	chr14	30663870	30667528	+	3659	-0.0469707	ENST00000678006	retained_intron	chr14:30622304-30695867:+	ENSG00000092108	SCFD1	sec1 family domain containing 1 [Source:HGNC Symbol;Acc:HGNC:20726]	Genebody		ENST00000678006		-0.65	3.16	-3.8	0.000531	1	0.68	0.6	0.64	13.85	10	2.9
chr14:30663870-30667528(+)	chr14	30663870	30667528	+	3659	-0.0469707	ENST00000677027	retained_intron	chr14:30622304-30708881:+	ENSG00000092108	SCFD1	sec1 family domain containing 1 [Source:HGNC Symbol;Acc:HGNC:20726]	Genebody		ENST00000677027		-0.65	3.16	-3.8	0.000531	1	0.68	0.6	0.64	13.85	10	2.9
chr14:30663870-30667528(+)	chr14	30663870	30667528	+	3659	-0.0469707	ENST00000678185	retained_intron	chr14:30622304-30717651:+	ENSG00000092108	SCFD1	sec1 family domain containing 1 [Source:HGNC Symbol;Acc:HGNC:20726]	Genebody		ENST00000678185		-0.65	3.16	-3.8	0.000531	1	0.68	0.6	0.64	13.85	10	2.9
chr14:30663870-30667528(+)	chr14	30663870	30667528	+	3659	-0.0469707	ENST00000676750	retained_intron	chr14:30622304-30735774:+	ENSG00000092108	SCFD1	sec1 family domain containing 1 [Source:HGNC Symbol;Acc:HGNC:20726]	Genebody		ENST00000676750		-0.65	3.16	-3.8	0.000531	1	0.68	0.6	0.64	13.85	10	2.9
chr14:30663870-30667528(+)	chr14	30663870	30667528	+	3659	-0.0469707	ENST00000678802	retained_intron	chr14:30622304-30735779:+	ENSG00000092108	SCFD1	sec1 family domain containing 1 [Source:HGNC Symbol;Acc:HGNC:20726]	Genebody		ENST00000678802		-0.65	3.16	-3.8	0.000531	1	0.68	0.6	0.64	13.85	10	2.9
chr14:30663870-30667528(+)	chr14	30663870	30667528	+	3659	-0.0469707	ENST00000678516	retained_intron	chr14:30622304-30735782:+	ENSG00000092108	SCFD1	sec1 family domain containing 1 [Source:HGNC Symbol;Acc:HGNC:20726]	Genebody		ENST00000678516		-0.65	3.16	-3.8	0.000531	1	0.68	0.6	0.64	13.85	10	2.9
chr14:30663870-30667528(+)	chr14	30663870	30667528	+	3659	-0.0469707	ENST00000679153	retained_intron	chr14:30622304-30735796:+	ENSG00000092108	SCFD1	sec1 family domain containing 1 [Source:HGNC Symbol;Acc:HGNC:20726]	Genebody		ENST00000679153		-0.65	3.16	-3.8	0.000531	1	0.68	0.6	0.64	13.85	10	2.9
chr14:30663870-30667528(+)	chr14	30663870	30667528	+	3659	-0.0469707	ENST00000678858	retained_intron	chr14:30622312-30735774:+	ENSG00000092108	SCFD1	sec1 family domain containing 1 [Source:HGNC Symbol;Acc:HGNC:20726]	Genebody		ENST00000678858		-0.65	3.16	-3.8	0.000531	1	0.68	0.6	0.64	13.85	10	2.9
chr14:30663870-30667528(+)	chr14	30663870	30667528	+	3659	-0.0469707	ENST00000678637	retained_intron	chr14:30622315-30710174:+	ENSG00000092108	SCFD1	sec1 family domain containing 1 [Source:HGNC Symbol;Acc:HGNC:20726]	Genebody		ENST00000678637		-0.65	3.16	-3.8	0.000531	1	0.68	0.6	0.64	13.85	10	2.9
chr14:30663870-30667528(+)	chr14	30663870	30667528	+	3659	-0.0469707	ENST00000678735	retained_intron	chr14:30622315-30735774:+	ENSG00000092108	SCFD1	sec1 family domain containing 1 [Source:HGNC Symbol;Acc:HGNC:20726]	Genebody		ENST00000678735		-0.65	3.16	-3.8	0.000531	1	0.68	0.6	0.64	13.85	10	2.9
chr14:30663870-30667528(+)	chr14	30663870	30667528	+	3659	-0.0469707	ENST00000677617	retained_intron	chr14:30622315-30735776:+	ENSG00000092108	SCFD1	sec1 family domain containing 1 [Source:HGNC Symbol;Acc:HGNC:20726]	Genebody		ENST00000677617		-0.65	3.16	-3.8	0.000531	1	0.68	0.6	0.64	13.85	10	2.9
chr14:30663870-30667528(+)	chr14	30663870	30667528	+	3659	-0.0469707	ENST00000678104	retained_intron	chr14:30627890-30735774:+	ENSG00000092108	SCFD1	sec1 family domain containing 1 [Source:HGNC Symbol;Acc:HGNC:20726]	Genebody		ENST00000678104		-0.65	3.16	-3.8	0.000531	1	0.68	0.6	0.64	13.85	10	2.9
chr7:116742716-116751169(+)	chr7	116742716	116751169	+	8454	-0.0535663	ENST00000436117	protein_coding	chr7:116699085-116763080:+	ENSG00000105976	MET	MET proto-oncogene, receptor tyrosine kinase [Source:HGNC Symbol;Acc:HGNC:7029]	Genebody		ENST00000436117		1.36	4.89	-3.53	0.00055	0.554	0.68	0.6	6.41	47.08	20	21.76
chr7:116742716-116751169(+)	chr7	116742716	116751169	+	8454	-0.0535663	ENST00000318493	protein_coding	chr7:116672196-116798377:+	ENSG00000105976	MET	MET proto-oncogene, receptor tyrosine kinase [Source:HGNC Symbol;Acc:HGNC:7029]	Genebody		ENST00000318493		1.36	4.89	-3.53	0.00055	0.554	0.68	0.6	6.41	47.08	20	21.76
chr7:116742716-116751169(+)	chr7	116742716	116751169	+	8454	-0.0535663	ENST00000397752	protein_coding	chr7:116672196-116798377:+	ENSG00000105976	MET	MET proto-oncogene, receptor tyrosine kinase [Source:HGNC Symbol;Acc:HGNC:7029]	Genebody		ENST00000397752		1.36	4.89	-3.53	0.00055	0.554	0.68	0.6	6.41	47.08	20	21.76
chr4:119480746-119487355(+)	chr4	119480746	119487355	+	6610	-0.00740132	ENST00000686002	lncRNA	chr4:119454785-119499984:+	ENSG00000291203		novel transcript	Genebody		ENST00000686002		-0.65	3.22	-3.87	0.000563	1	0.68	0.6	0.64	18.83	7	2.18
chr4:119480746-119487355(+)	chr4	119480746	119487355	+	6610	-0.00740132	ENST00000689183	lncRNA	chr4:119454792-119500009:+	ENSG00000291203		novel transcript	Genebody		ENST00000689183		-0.65	3.22	-3.87	0.000563	1	0.68	0.6	0.64	18.83	7	2.18
chr4:119480746-119487355(+)	chr4	119480746	119487355	+	6610	-0.00740132	ENST00000688480	lncRNA	chr4:119454801-119519651:+	ENSG00000291203		novel transcript	Genebody		ENST00000688480		-0.65	3.22	-3.87	0.000563	1	0.68	0.6	0.64	18.83	7	2.18
chr4:119480746-119487355(+)	chr4	119480746	119487355	+	6610	-0.00740132	ENST00000688857	lncRNA	chr4:119454810-119499978:+	ENSG00000291203		novel transcript	Genebody		ENST00000688857		-0.65	3.22	-3.87	0.000563	1	0.68	0.6	0.64	18.83	7	2.18
chr4:119480746-119487355(+)	chr4	119480746	119487355	+	6610	-0.00740132	ENST00000686202	lncRNA	chr4:119454814-119519651:+	ENSG00000291203		novel transcript	Genebody		ENST00000686202		-0.65	3.22	-3.87	0.000563	1	0.68	0.6	0.64	18.83	7	2.18
chr4:119480746-119487355(+)	chr4	119480746	119487355	+	6610	-0.00740132	ENST00000502760	lncRNA	chr4:119454846-119500279:+	ENSG00000291203		novel transcript	Genebody		ENST00000502760		-0.65	3.22	-3.87	0.000563	1	0.68	0.6	0.64	18.83	7	2.18
chr4:119480746-119487355(+)	chr4	119480746	119487355	+	6610	-0.00740132	ENST00000508519	lncRNA	chr4:119454848-119519646:+	ENSG00000291203		novel transcript	Genebody		ENST00000508519		-0.65	3.22	-3.87	0.000563	1	0.68	0.6	0.64	18.83	7	2.18
chr4:119480746-119487355(+)	chr4	119480746	119487355	+	6610	-0.00740132	ENST00000510011	lncRNA	chr4:119454850-119498292:+	ENSG00000291203		novel transcript	Genebody		ENST00000510011		-0.65	3.22	-3.87	0.000563	1	0.68	0.6	0.64	18.83	7	2.18
chr4:119480746-119487355(+)	chr4	119480746	119487355	+	6610	-0.00740132	ENST00000686925	lncRNA	chr4:119454850-119499974:+	ENSG00000291203		novel transcript	Genebody		ENST00000686925		-0.65	3.22	-3.87	0.000563	1	0.68	0.6	0.64	18.83	7	2.18
chr4:119480746-119487355(+)	chr4	119480746	119487355	+	6610	-0.00740132	ENST00000690731	lncRNA	chr4:119454860-119519649:+	ENSG00000291203		novel transcript	Genebody		ENST00000690731		-0.65	3.22	-3.87	0.000563	1	0.68	0.6	0.64	18.83	7	2.18
chr4:119480746-119487355(+)	chr4	119480746	119487355	+	6610	-0.00740132	ENST00000692642	lncRNA	chr4:119454860-119519651:+	ENSG00000291203		novel transcript	Genebody		ENST00000692642		-0.65	3.22	-3.87	0.000563	1	0.68	0.6	0.64	18.83	7	2.18
chr4:119480746-119487355(+)	chr4	119480746	119487355	+	6610	-0.00740132	ENST00000685525	lncRNA	chr4:119454864-119519646:+	ENSG00000291203		novel transcript	Genebody		ENST00000685525		-0.65	3.22	-3.87	0.000563	1	0.68	0.6	0.64	18.83	7	2.18
chr4:119480746-119487355(+)	chr4	119480746	119487355	+	6610	-0.00740132	ENST00000701817	lncRNA	chr4:119454869-119499966:+	ENSG00000291203		novel transcript	Genebody		ENST00000701817		-0.65	3.22	-3.87	0.000563	1	0.68	0.6	0.64	18.83	7	2.18
chr4:119480746-119487355(+)	chr4	119480746	119487355	+	6610	-0.00740132	ENST00000701593	lncRNA	chr4:119454794-119544459:+	ENSG00000291203		novel transcript	Genebody		ENST00000701593		-0.65	3.22	-3.87	0.000563	1	0.68	0.6	0.64	18.83	7	2.18
chr4:119480746-119487355(+)	chr4	119480746	119487355	+	6610	-0.00740132	ENST00000688315	lncRNA	chr4:119454796-119552025:+	ENSG00000291203		novel transcript	Genebody		ENST00000688315		-0.65	3.22	-3.87	0.000563	1	0.68	0.6	0.64	18.83	7	2.18
chr4:119480746-119487355(+)	chr4	119480746	119487355	+	6610	-0.00740132	ENST00000701246	lncRNA	chr4:119454811-119552025:+	ENSG00000291203		novel transcript	Genebody		ENST00000701246		-0.65	3.22	-3.87	0.000563	1	0.68	0.6	0.64	18.83	7	2.18
chr4:119480746-119487355(+)	chr4	119480746	119487355	+	6610	-0.00740132	ENST00000692945	lncRNA	chr4:119454815-119552025:+	ENSG00000291203		novel transcript	Genebody		ENST00000692945		-0.65	3.22	-3.87	0.000563	1	0.68	0.6	0.64	18.83	7	2.18
chr4:119480746-119487355(+)	chr4	119480746	119487355	+	6610	-0.00740132	ENST00000701107	lncRNA	chr4:119454850-119552025:+	ENSG00000291203		novel transcript	Genebody		ENST00000701107		-0.65	3.22	-3.87	0.000563	1	0.68	0.6	0.64	18.83	7	2.18
chr4:119480746-119487355(+)	chr4	119480746	119487355	+	6610	-0.00740132	ENST00000685974	lncRNA	chr4:119454860-119552025:+	ENSG00000291203		novel transcript	Genebody		ENST00000685974		-0.65	3.22	-3.87	0.000563	1	0.68	0.6	0.64	18.83	7	2.18
chr4:119480746-119487355(+)	chr4	119480746	119487355	+	6610	-0.00740132	ENST00000692409	lncRNA	chr4:119454860-119552025:+	ENSG00000291203		novel transcript	Genebody		ENST00000692409		-0.65	3.22	-3.87	0.000563	1	0.68	0.6	0.64	18.83	7	2.18
chr4:119480746-119487355(+)	chr4	119480746	119487355	+	6610	-0.00740132	ENST00000693650	lncRNA	chr4:119454813-119480942:+	ENSG00000291203		novel transcript	Terminator		ENST00000693650		-0.65	3.22	-3.87	0.000563	1	0.68	0.6	0.64	18.83	7	2.18
chr4:119480746-119487355(+)	chr4	119480746	119487355	+	6610	-0.00740132	ENST00000693497	lncRNA	chr4:119454854-119480935:+	ENSG00000291203		novel transcript	Terminator		ENST00000693497		-0.65	3.22	-3.87	0.000563	1	0.68	0.6	0.64	18.83	7	2.18
chr4:119480746-119487355(+)	chr4	119480746	119487355	+	6610	-0.00740132	ENST00000685769	lncRNA	chr4:119454896-119480935:+	ENSG00000291203		novel transcript	Terminator		ENST00000685769		-0.65	3.22	-3.87	0.000563	1	0.68	0.6	0.64	18.83	7	2.18
chr4:119480746-119487355(+)	chr4	119480746	119487355	+	6610	-0.00740132	ENST00000498873	lncRNA	chr4:119488643-119552024:+	ENSG00000291203		novel transcript	Promoter				-0.65	3.22	-3.87	0.000563	1	0.68	0.6	0.64	18.83	7	2.18
chr8:124547236-124549646(-)	chr8	124547236	124549646	-	2411	-0.299904	ENST00000606244	protein_coding	chr8:124539101-124580648:+	ENSG00000147684	NDUFB9	NADH:ubiquinone oxidoreductase subunit B9 [Source:HGNC Symbol;Acc:HGNC:7704]	Genebody	genic_antisense			0.82	3.48	-2.66	0.000574	0.688	4.06	0.6	0.64	10.53	10	13.06
chr8:124547236-124549646(-)	chr8	124547236	124549646	-	2411	-0.299904	ENST00000276689	protein_coding	chr8:124539123-124549979:+	ENSG00000147684	NDUFB9	NADH:ubiquinone oxidoreductase subunit B9 [Source:HGNC Symbol;Acc:HGNC:7704]	Genebody;Terminator	genic_antisense			0.82	3.48	-2.66	0.000574	0.688	4.06	0.6	0.64	10.53	10	13.06
chr8:124547236-124549646(-)	chr8	124547236	124549646	-	2411	-0.299904	ENST00000677021	nonsense_mediated_decay	chr8:124539123-124580637:+	ENSG00000147684	NDUFB9	NADH:ubiquinone oxidoreductase subunit B9 [Source:HGNC Symbol;Acc:HGNC:7704]	Genebody	genic_antisense			0.82	3.48	-2.66	0.000574	0.688	4.06	0.6	0.64	10.53	10	13.06
chr8:124547236-124549646(-)	chr8	124547236	124549646	-	2411	-0.299904	ENST00000677822	nonsense_mediated_decay	chr8:124539131-124580637:+	ENSG00000147684	NDUFB9	NADH:ubiquinone oxidoreductase subunit B9 [Source:HGNC Symbol;Acc:HGNC:7704]	Genebody	genic_antisense			0.82	3.48	-2.66	0.000574	0.688	4.06	0.6	0.64	10.53	10	13.06
chr8:124547236-124549646(-)	chr8	124547236	124549646	-	2411	-0.299904	ENST00000522532	nonsense_mediated_decay	chr8:124539140-124580648:+	ENSG00000147684	NDUFB9	NADH:ubiquinone oxidoreductase subunit B9 [Source:HGNC Symbol;Acc:HGNC:7704]	Genebody	genic_antisense			0.82	3.48	-2.66	0.000574	0.688	4.06	0.6	0.64	10.53	10	13.06
chr8:124547236-124549646(-)	chr8	124547236	124549646	-	2411	-0.299904	ENST00000517367	protein_coding	chr8:124539144-124549978:+	ENSG00000147684	NDUFB9	NADH:ubiquinone oxidoreductase subunit B9 [Source:HGNC Symbol;Acc:HGNC:7704]	Genebody;Terminator	genic_antisense			0.82	3.48	-2.66	0.000574	0.688	4.06	0.6	0.64	10.53	10	13.06
chr8:124547236-124549646(-)	chr8	124547236	124549646	-	2411	-0.299904	ENST00000677950	nonsense_mediated_decay	chr8:124539178-124550768:+	ENSG00000147684	NDUFB9	NADH:ubiquinone oxidoreductase subunit B9 [Source:HGNC Symbol;Acc:HGNC:7704]	Genebody	genic_antisense			0.82	3.48	-2.66	0.000574	0.688	4.06	0.6	0.64	10.53	10	13.06
chr8:124547236-124549646(-)	chr8	124547236	124549646	-	2411	-0.299904	ENST00000676713	nonsense_mediated_decay	chr8:124539178-124580637:+	ENSG00000147684	NDUFB9	NADH:ubiquinone oxidoreductase subunit B9 [Source:HGNC Symbol;Acc:HGNC:7704]	Genebody	genic_antisense			0.82	3.48	-2.66	0.000574	0.688	4.06	0.6	0.64	10.53	10	13.06
chr8:124547236-124549646(-)	chr8	124547236	124549646	-	2411	-0.299904	ENST00000518008	protein_coding	chr8:124539131-124547438:+	ENSG00000147684	NDUFB9	NADH:ubiquinone oxidoreductase subunit B9 [Source:HGNC Symbol;Acc:HGNC:7704]	Terminator				0.82	3.48	-2.66	0.000574	0.688	4.06	0.6	0.64	10.53	10	13.06
chr8:124547236-124549646(-)	chr8	124547236	124549646	-	2411	-0.299904	ENST00000518547	protein_coding	chr8:124550784-124728473:-	ENSG00000170873	MTSS1	MTSS I-BAR domain containing 1 [Source:HGNC Symbol;Acc:HGNC:20443]	Terminator			ENST00000518657;ENST00000524241;ENST00000677782;ENST00000678801	0.82	3.48	-2.66	0.000574	0.688	4.06	0.6	0.64	10.53	10	13.06
chr8:124547236-124549646(-)	chr8	124547236	124549646	-	2411	-0.299904	ENST00000378017	protein_coding	chr8:124550790-124728018:-	ENSG00000170873	MTSS1	MTSS I-BAR domain containing 1 [Source:HGNC Symbol;Acc:HGNC:20443]	Terminator			ENST00000518657;ENST00000524241;ENST00000677782;ENST00000678801	0.82	3.48	-2.66	0.000574	0.688	4.06	0.6	0.64	10.53	10	13.06
chr8:124547236-124549646(-)	chr8	124547236	124549646	-	2411	-0.299904	ENST00000524241	retained_intron	chr8:124539162-124550162:+	ENSG00000147684	NDUFB9	NADH:ubiquinone oxidoreductase subunit B9 [Source:HGNC Symbol;Acc:HGNC:7704]	Genebody;Terminator	genic_antisense			0.82	3.48	-2.66	0.000574	0.688	4.06	0.6	0.64	10.53	10	13.06
chr8:124547236-124549646(-)	chr8	124547236	124549646	-	2411	-0.299904	ENST00000677782	retained_intron	chr8:124539168-124549974:+	ENSG00000147684	NDUFB9	NADH:ubiquinone oxidoreductase subunit B9 [Source:HGNC Symbol;Acc:HGNC:7704]	Genebody;Terminator	genic_antisense			0.82	3.48	-2.66	0.000574	0.688	4.06	0.6	0.64	10.53	10	13.06
chr8:124547236-124549646(-)	chr8	124547236	124549646	-	2411	-0.299904	ENST00000518657	retained_intron	chr8:124541906-124550768:+	ENSG00000147684	NDUFB9	NADH:ubiquinone oxidoreductase subunit B9 [Source:HGNC Symbol;Acc:HGNC:7704]	Genebody	genic_antisense			0.82	3.48	-2.66	0.000574	0.688	4.06	0.6	0.64	10.53	10	13.06
chr8:124547236-124549646(-)	chr8	124547236	124549646	-	2411	-0.299904	ENST00000678801	retained_intron	chr8:124543244-124570925:+	ENSG00000147684	NDUFB9	NADH:ubiquinone oxidoreductase subunit B9 [Source:HGNC Symbol;Acc:HGNC:7704]	Genebody	genic_antisense			0.82	3.48	-2.66	0.000574	0.688	4.06	0.6	0.64	10.53	10	13.06
chr8:124547236-124549646(-)	chr8	124547236	124549646	-	2411	-0.299904	ENST00000520771	retained_intron	chr8:124550976-124556572:-	ENSG00000170873	MTSS1	MTSS I-BAR domain containing 1 [Source:HGNC Symbol;Acc:HGNC:20443]	Terminator				0.82	3.48	-2.66	0.000574	0.688	4.06	0.6	0.64	10.53	10	13.06
chr19:38647782-38649746(+)	chr19	38647782	38649746	+	1965	0.537893	ENST00000252699	protein_coding	chr19:38647649-38731589:+	ENSG00000130402	ACTN4	actinin alpha 4 [Source:HGNC Symbol;Acc:HGNC:166]	Promoter;Genebody		ENST00000252699		4.25	5.41	-1.16	0.000601	0.588	23	17.35	16.67	67.02	26	34.09
chr19:38647782-38649746(+)	chr19	38647782	38649746	+	1965	0.537893	ENST00000440400	protein_coding	chr19:38647649-38731589:+	ENSG00000130402	ACTN4	actinin alpha 4 [Source:HGNC Symbol;Acc:HGNC:166]	Promoter;Genebody		ENST00000440400		4.25	5.41	-1.16	0.000601	0.588	23	17.35	16.67	67.02	26	34.09
chr19:38647782-38649746(+)	chr19	38647782	38649746	+	1965	0.537893	ENST00000424234	protein_coding	chr19:38647660-38729533:+	ENSG00000130402	ACTN4	actinin alpha 4 [Source:HGNC Symbol;Acc:HGNC:166]	Promoter;Genebody		ENST00000424234		4.25	5.41	-1.16	0.000601	0.588	23	17.35	16.67	67.02	26	34.09
chr19:38647782-38649746(+)	chr19	38647782	38649746	+	1965	0.537893	ENST00000390009	protein_coding	chr19:38647738-38729447:+	ENSG00000130402	ACTN4	actinin alpha 4 [Source:HGNC Symbol;Acc:HGNC:166]	Promoter;Genebody		ENST00000390009		4.25	5.41	-1.16	0.000601	0.588	23	17.35	16.67	67.02	26	34.09
chr19:38647782-38649746(+)	chr19	38647782	38649746	+	1965	0.537893	ENST00000589528	protein_coding	chr19:38647738-38730144:+	ENSG00000130402	ACTN4	actinin alpha 4 [Source:HGNC Symbol;Acc:HGNC:166]	Promoter;Genebody		ENST00000589528		4.25	5.41	-1.16	0.000601	0.588	23	17.35	16.67	67.02	26	34.09
chr19:38647782-38649746(+)	chr19	38647782	38649746	+	1965	0.537893	ENST00000588618	retained_intron	chr19:38647649-38721878:+	ENSG00000130402	ACTN4	actinin alpha 4 [Source:HGNC Symbol;Acc:HGNC:166]	Promoter;Genebody		ENST00000588618		4.25	5.41	-1.16	0.000601	0.588	23	17.35	16.67	67.02	26	34.09
chr22:39521759-39522998(-)	chr22	39521759	39522998	-	1240	-0.0858034	ENST00000674920	protein_coding	chr22:39520562-39522683:+	ENSG00000128272	ATF4	activating transcription factor 4 [Source:HGNC Symbol;Acc:HGNC:786]	Terminator				0.58	3.39	-2.81	0.000608	0.708	0.68	0.6	3.21	12.19	12	7.25
chr22:39521759-39522998(-)	chr22	39521759	39522998	-	1240	-0.0858034	ENST00000679776	protein_coding	chr22:39520563-39522602:+	ENSG00000128272	ATF4	activating transcription factor 4 [Source:HGNC Symbol;Acc:HGNC:786]	Terminator				0.58	3.39	-2.81	0.000608	0.708	0.68	0.6	3.21	12.19	12	7.25
chr22:39521759-39522998(-)	chr22	39521759	39522998	-	1240	-0.0858034	ENST00000675582	protein_coding	chr22:39520564-39522602:+	ENSG00000128272	ATF4	activating transcription factor 4 [Source:HGNC Symbol;Acc:HGNC:786]	Terminator				0.58	3.39	-2.81	0.000608	0.708	0.68	0.6	3.21	12.19	12	7.25
chr22:39521759-39522998(-)	chr22	39521759	39522998	-	1240	-0.0858034	ENST00000337304	protein_coding	chr22:39520564-39522683:+	ENSG00000128272	ATF4	activating transcription factor 4 [Source:HGNC Symbol;Acc:HGNC:786]	Terminator				0.58	3.39	-2.81	0.000608	0.708	0.68	0.6	3.21	12.19	12	7.25
chr22:39521759-39522998(-)	chr22	39521759	39522998	-	1240	-0.0858034	ENST00000676346	protein_coding	chr22:39520576-39522602:+	ENSG00000128272	ATF4	activating transcription factor 4 [Source:HGNC Symbol;Acc:HGNC:786]	Terminator				0.58	3.39	-2.81	0.000608	0.708	0.68	0.6	3.21	12.19	12	7.25
chr22:39521759-39522998(-)	chr22	39521759	39522998	-	1240	-0.0858034	ENST00000396680	protein_coding	chr22:39520576-39522668:+	ENSG00000128272	ATF4	activating transcription factor 4 [Source:HGNC Symbol;Acc:HGNC:786]	Terminator				0.58	3.39	-2.81	0.000608	0.708	0.68	0.6	3.21	12.19	12	7.25
chr22:39521759-39522998(-)	chr22	39521759	39522998	-	1240	-0.0858034	ENST00000680446	protein_coding	chr22:39520578-39522602:+	ENSG00000128272	ATF4	activating transcription factor 4 [Source:HGNC Symbol;Acc:HGNC:786]	Terminator				0.58	3.39	-2.81	0.000608	0.708	0.68	0.6	3.21	12.19	12	7.25
chr22:39521759-39522998(-)	chr22	39521759	39522998	-	1240	-0.0858034	ENST00000674568	protein_coding	chr22:39520579-39522602:+	ENSG00000128272	ATF4	activating transcription factor 4 [Source:HGNC Symbol;Acc:HGNC:786]	Terminator				0.58	3.39	-2.81	0.000608	0.708	0.68	0.6	3.21	12.19	12	7.25
chr22:39521759-39522998(-)	chr22	39521759	39522998	-	1240	-0.0858034	ENST00000680748	protein_coding	chr22:39520589-39521953:+	ENSG00000128272	ATF4	activating transcription factor 4 [Source:HGNC Symbol;Acc:HGNC:786]	Terminator				0.58	3.39	-2.81	0.000608	0.708	0.68	0.6	3.21	12.19	12	7.25
chr22:39521759-39522998(-)	chr22	39521759	39522998	-	1240	-0.0858034	ENST00000674835	protein_coding	chr22:39520604-39522602:+	ENSG00000128272	ATF4	activating transcription factor 4 [Source:HGNC Symbol;Acc:HGNC:786]	Terminator				0.58	3.39	-2.81	0.000608	0.708	0.68	0.6	3.21	12.19	12	7.25
chr22:39521759-39522998(-)	chr22	39521759	39522998	-	1240	-0.0858034	ENST00000404241	protein_coding	chr22:39519695-39522683:+	ENSG00000128272	ATF4	activating transcription factor 4 [Source:HGNC Symbol;Acc:HGNC:786]	Terminator				0.58	3.39	-2.81	0.000608	0.708	0.68	0.6	3.21	12.19	12	7.25
chr9:21839006-21857325(-)	chr9	21839006	21857325	-	18320	-0.051395	ENST00000644715	protein_coding	chr9:21802636-21867081:+	ENSG00000099810	MTAP	methylthioadenosine phosphorylase [Source:HGNC Symbol;Acc:HGNC:7413]	Genebody	genic_antisense			2.12	5.01	-2.89	0.000616	0.708	0.68	6.58	5.77	54.29	19	23.21
chr9:21839006-21857325(-)	chr9	21839006	21857325	-	18320	-0.051395	ENST00000460874	protein_coding	chr9:21802642-21862320:+	ENSG00000099810	MTAP	methylthioadenosine phosphorylase [Source:HGNC Symbol;Acc:HGNC:7413]	Genebody	genic_antisense			2.12	5.01	-2.89	0.000616	0.708	0.68	6.58	5.77	54.29	19	23.21
chr9:21839006-21857325(-)	chr9	21839006	21857325	-	18320	-0.051395	ENST00000419385	nonsense_mediated_decay	chr9:21802657-21863286:+	ENSG00000099810	MTAP	methylthioadenosine phosphorylase [Source:HGNC Symbol;Acc:HGNC:7413]	Genebody	genic_antisense			2.12	5.01	-2.89	0.000616	0.708	0.68	6.58	5.77	54.29	19	23.21
chr9:21839006-21857325(-)	chr9	21839006	21857325	-	18320	-0.051395	ENST00000580718	nonsense_mediated_decay	chr9:21802662-21862367:+	ENSG00000099810	MTAP	methylthioadenosine phosphorylase [Source:HGNC Symbol;Acc:HGNC:7413]	Genebody	genic_antisense			2.12	5.01	-2.89	0.000616	0.708	0.68	6.58	5.77	54.29	19	23.21
chr9:21839006-21857325(-)	chr9	21839006	21857325	-	18320	-0.051395	ENST00000580900	protein_coding	chr9:21802649-21937651:+	ENSG00000099810	MTAP	methylthioadenosine phosphorylase [Source:HGNC Symbol;Acc:HGNC:7413]	Genebody	genic_antisense			2.12	5.01	-2.89	0.000616	0.708	0.68	6.58	5.77	54.29	19	23.21
chr9:21839006-21857325(-)	chr9	21839006	21857325	-	18320	-0.051395	ENST00000577563	protein_coding	chr9:21854724-21931199:+	ENSG00000099810	MTAP	methylthioadenosine phosphorylase [Source:HGNC Symbol;Acc:HGNC:7413]	Promoter;Genebody	promoter_antisense,genic_antisense			2.12	5.01	-2.89	0.000616	0.708	0.68	6.58	5.77	54.29	19	23.21
chr9:21839006-21857325(-)	chr9	21839006	21857325	-	18320	-0.051395	ENST00000427788	protein_coding	chr9:21803278-21837927:+	ENSG00000099810	MTAP	methylthioadenosine phosphorylase [Source:HGNC Symbol;Acc:HGNC:7413]	Terminator				2.12	5.01	-2.89	0.000616	0.708	0.68	6.58	5.77	54.29	19	23.21
chr9:21839006-21857325(-)	chr9	21839006	21857325	-	18320	-0.051395	ENST00000404796	lncRNA	chr9:21802636-22029594:+	ENSG00000264545		novel transcript	Genebody	genic_antisense			2.12	5.01	-2.89	0.000616	0.708	0.68	6.58	5.77	54.29	19	23.21
chr9:21839006-21857325(-)	chr9	21839006	21857325	-	18320	-0.051395	ENST00000581788	lncRNA	chr9:21858910-21861926:-	ENSG00000265194		novel transcript, antisense MTAP	Terminator				2.12	5.01	-2.89	0.000616	0.708	0.68	6.58	5.77	54.29	19	23.21
chr9:21839006-21857325(-)	chr9	21839006	21857325	-	18320	-0.051395	ENST00000581962	retained_intron	chr9:21859220-21862092:+	ENSG00000099810	MTAP	methylthioadenosine phosphorylase [Source:HGNC Symbol;Acc:HGNC:7413]	Promoter	promoter_antisense			2.12	5.01	-2.89	0.000616	0.708	0.68	6.58	5.77	54.29	19	23.21
chr11:11885131-11887490(-)	chr11	11885131	11887490	-	2360	-0.0107527	ENST00000339865	protein_coding	chr11:11841423-11959323:+	ENSG00000170242	USP47	ubiquitin specific peptidase 47 [Source:HGNC Symbol;Acc:HGNC:20076]	Genebody	genic_antisense			-0.65	3.02	-3.66	0.000648	1	0.68	0.6	0.64	6.65	6	11.61
chr11:11885131-11887490(-)	chr11	11885131	11887490	-	2360	-0.0107527	ENST00000527733	protein_coding	chr11:11841972-11961887:+	ENSG00000170242	USP47	ubiquitin specific peptidase 47 [Source:HGNC Symbol;Acc:HGNC:20076]	Genebody	genic_antisense			-0.65	3.02	-3.66	0.000648	1	0.68	0.6	0.64	6.65	6	11.61
chr11:11885131-11887490(-)	chr11	11885131	11887490	-	2360	-0.0107527	ENST00000399455	protein_coding	chr11:11842066-11959323:+	ENSG00000170242	USP47	ubiquitin specific peptidase 47 [Source:HGNC Symbol;Acc:HGNC:20076]	Genebody	genic_antisense			-0.65	3.02	-3.66	0.000648	1	0.68	0.6	0.64	6.65	6	11.61
chr11:11885131-11887490(-)	chr11	11885131	11887490	-	2360	-0.0107527	ENST00000525367	retained_intron	chr11:11880186-11884705:+	ENSG00000170242	USP47	ubiquitin specific peptidase 47 [Source:HGNC Symbol;Acc:HGNC:20076]	Terminator				-0.65	3.02	-3.66	0.000648	1	0.68	0.6	0.64	6.65	6	11.61
chr9:124982321-124991555(-)	chr9	124982321	124991555	-	9235	-0.0797792	ENST00000467917	nonsense_mediated_decay	chr9:124952869-124999923:-	ENSG00000173611	SCAI	suppressor of cancer cell invasion [Source:HGNC Symbol;Acc:HGNC:26709]	Genebody		ENST00000467917		3.65	4.93	-1.28	0.000691	0.74	10.83	18.55	8.34	26.04	32	33.37
chr9:124982321-124991555(-)	chr9	124982321	124991555	-	9235	-0.0797792	ENST00000336505	protein_coding	chr9:124942608-125143528:-	ENSG00000173611	SCAI	suppressor of cancer cell invasion [Source:HGNC Symbol;Acc:HGNC:26709]	Genebody		ENST00000336505		3.65	4.93	-1.28	0.000691	0.74	10.83	18.55	8.34	26.04	32	33.37
chr9:124982321-124991555(-)	chr9	124982321	124991555	-	9235	-0.0797792	ENST00000477186	nonsense_mediated_decay	chr9:124952788-125143487:-	ENSG00000173611	SCAI	suppressor of cancer cell invasion [Source:HGNC Symbol;Acc:HGNC:26709]	Genebody		ENST00000477186		3.65	4.93	-1.28	0.000691	0.74	10.83	18.55	8.34	26.04	32	33.37
chr9:124982321-124991555(-)	chr9	124982321	124991555	-	9235	-0.0797792	ENST00000373549	protein_coding	chr9:124952788-125143496:-	ENSG00000173611	SCAI	suppressor of cancer cell invasion [Source:HGNC Symbol;Acc:HGNC:26709]	Genebody		ENST00000373549		3.65	4.93	-1.28	0.000691	0.74	10.83	18.55	8.34	26.04	32	33.37
chr6:151347689-151354368(-)	chr6	151347689	151354368	-	6680	-0.123271	ENST00000354675	protein_coding	chr6:151325688-151356773:+	ENSG00000131016	AKAP12	A-kinase anchoring protein 12 [Source:HGNC Symbol;Acc:HGNC:370]	Genebody	genic_antisense			4.64	5.97	-1.33	0.000695	0.74	16.24	20.94	37.84	78.66	53	56.58
chr6:151347689-151354368(-)	chr6	151347689	151354368	-	6680	-0.123271	ENST00000359755	protein_coding	chr6:151341686-151356773:+	ENSG00000131016	AKAP12	A-kinase anchoring protein 12 [Source:HGNC Symbol;Acc:HGNC:370]	Genebody	genic_antisense			4.64	5.97	-1.33	0.000695	0.74	16.24	20.94	37.84	78.66	53	56.58
chr6:151347689-151354368(-)	chr6	151347689	151354368	-	6680	-0.123271	ENST00000402676	protein_coding	chr6:151239967-151358559:+	ENSG00000131016	AKAP12	A-kinase anchoring protein 12 [Source:HGNC Symbol;Acc:HGNC:370]	Genebody	genic_antisense			4.64	5.97	-1.33	0.000695	0.74	16.24	20.94	37.84	78.66	53	56.58
chr6:151347689-151354368(-)	chr6	151347689	151354368	-	6680	-0.123271	ENST00000253332	protein_coding	chr6:151240374-151356773:+	ENSG00000131016	AKAP12	A-kinase anchoring protein 12 [Source:HGNC Symbol;Acc:HGNC:370]	Genebody	genic_antisense			4.64	5.97	-1.33	0.000695	0.74	16.24	20.94	37.84	78.66	53	56.58
chr2:143244551-143246976(-)	chr2	143244551	143246976	-	2426	-0.335953	ENST00000295095	protein_coding	chr2:143129419-143768352:+	ENSG00000075884	ARHGAP15	Rho GTPase activating protein 15 [Source:HGNC Symbol;Acc:HGNC:21030]	Genebody	genic_antisense			0.76	3.4	-2.64	0.00076	0.779	0.68	1.2	3.21	9.42	12	10.16
chr2:143244551-143246976(-)	chr2	143244551	143246976	-	2426	-0.335953	ENST00000552641	retained_intron	chr2:143129413-143437357:+	ENSG00000075884	ARHGAP15	Rho GTPase activating protein 15 [Source:HGNC Symbol;Acc:HGNC:21030]	Genebody	genic_antisense			0.76	3.4	-2.64	0.00076	0.779	0.68	1.2	3.21	9.42	12	10.16
chr4:27224203-27227509(-)	chr4	27224203	27227509	-	3307	0.024602	ENST00000512873	lncRNA	chr4:27217479-27282225:+	ENSG00000249699	LINC02261	long intergenic non-protein coding RNA 2261 [Source:HGNC Symbol;Acc:HGNC:53173]	Genebody	genic_antisense			1.24	3.55	-2.3	0.000778	0.779	3.38	1.79	1.92	12.19	12	10.88
chr17:81670824-81673869(+)	chr17	81670824	81673869	+	3046	0.0963719	ENST00000329214	protein_coding	chr17:81666737-81673899:+	ENSG00000185298	CCDC137	coiled-coil domain containing 137 [Source:HGNC Symbol;Acc:HGNC:33451]	Genebody;Terminator		ENST00000329214		0.71	3.46	-2.75	0.000783	0.727	0.68	3.59	0.64	16.62	7	9.43
chr17:81670824-81673869(+)	chr17	81670824	81673869	+	3046	0.0963719	ENST00000575223	nonsense_mediated_decay	chr17:81666752-81673904:+	ENSG00000185298	CCDC137	coiled-coil domain containing 137 [Source:HGNC Symbol;Acc:HGNC:33451]	Genebody;Terminator		ENST00000575223		0.71	3.46	-2.75	0.000783	0.727	0.68	3.59	0.64	16.62	7	9.43
chr17:81670824-81673869(+)	chr17	81670824	81673869	+	3046	0.0963719	ENST00000574107	protein_coding	chr17:81666755-81672685:+	ENSG00000185298	CCDC137	coiled-coil domain containing 137 [Source:HGNC Symbol;Acc:HGNC:33451]	Genebody;Terminator		ENST00000574107		0.71	3.46	-2.75	0.000783	0.727	0.68	3.59	0.64	16.62	7	9.43
chr17:81670824-81673869(+)	chr17	81670824	81673869	+	3046	0.0963719	ENST00000571916	nonsense_mediated_decay	chr17:81667769-81672721:+	ENSG00000185298	CCDC137	coiled-coil domain containing 137 [Source:HGNC Symbol;Acc:HGNC:33451]	Genebody;Terminator		ENST00000571916		0.71	3.46	-2.75	0.000783	0.727	0.68	3.59	0.64	16.62	7	9.43
chr17:81670824-81673869(+)	chr17	81670824	81673869	+	3046	0.0963719	ENST00000574200	nonsense_mediated_decay	chr17:81666772-81670291:+	ENSG00000185298	CCDC137	coiled-coil domain containing 137 [Source:HGNC Symbol;Acc:HGNC:33451]	Terminator				0.71	3.46	-2.75	0.000783	0.727	0.68	3.59	0.64	16.62	7	9.43
chr17:81670824-81673869(+)	chr17	81670824	81673869	+	3046	0.0963719	ENST00000572531	retained_intron	chr17:81671589-81672102:+	ENSG00000185298	CCDC137	coiled-coil domain containing 137 [Source:HGNC Symbol;Acc:HGNC:33451]	Promoter;Terminator		ENST00000572531		0.71	3.46	-2.75	0.000783	0.727	0.68	3.59	0.64	16.62	7	9.43
chr4:122640391-122642479(-)	chr4	122640391	122642479	-	2089	-0.364486	ENST00000417927	lncRNA	chr4:122618983-122689156:+	ENSG00000227145	IL21-AS1	IL21 antisense RNA 1 [Source:HGNC Symbol;Acc:HGNC:40299]	Genebody	genic_antisense			0.9	3.5	-2.6	0.000786	0.779	1.35	3.59	0.64	16.62	10	7.25
chr20:62713482-62715613(+)	chr20	62713482	62715613	+	2132	0.136691	ENST00000370501	protein_coding	chr20:62708836-62762771:+	ENSG00000101188	NTSR1	neurotensin receptor 1 [Source:HGNC Symbol;Acc:HGNC:8039]	Genebody		ENST00000370501		-0.25	3.12	-3.37	0.000867	1	0.68	1.2	0.64	14.4	8	3.63
chr17:21975211-21984477(+)	chr17	21975211	21984477	+	9267	0.654002							Intergenic				5.26	6	-0.74	0.000894	0.791	34.5	40.68	39.75	63.7	61	66.73
chr19:48872551-48875147(+)	chr19	48872551	48875147	+	2597	0.121918	ENST00000600406	protein_coding	chr19:48872212-48876036:+	ENSG00000087074	PPP1R15A	protein phosphatase 1 regulatory subunit 15A [Source:HGNC Symbol;Acc:HGNC:14375]	Promoter;Genebody;Terminator		ENST00000600406		2.17	6.03	-3.85	0.000897	0.791	2.03	0.6	10.9	124.08	38	33.37
chr19:48872551-48875147(+)	chr19	48872551	48875147	+	2597	0.121918	ENST00000704026	protein_coding	chr19:48872421-48876036:+	ENSG00000087074	PPP1R15A	protein phosphatase 1 regulatory subunit 15A [Source:HGNC Symbol;Acc:HGNC:14375]	Promoter;Genebody;Terminator		ENST00000704026		2.17	6.03	-3.85	0.000897	0.791	2.03	0.6	10.9	124.08	38	33.37
chr19:48872551-48875147(+)	chr19	48872551	48875147	+	2597	0.121918	ENST00000200453	protein_coding	chr19:48872421-48876058:+	ENSG00000087074	PPP1R15A	protein phosphatase 1 regulatory subunit 15A [Source:HGNC Symbol;Acc:HGNC:14375]	Promoter;Genebody;Terminator		ENST00000200453		2.17	6.03	-3.85	0.000897	0.791	2.03	0.6	10.9	124.08	38	33.37
chr19:48872551-48875147(+)	chr19	48872551	48875147	+	2597	0.121918	ENST00000704027	protein_coding	chr19:48873067-48876059:+	ENSG00000087074	PPP1R15A	protein phosphatase 1 regulatory subunit 15A [Source:HGNC Symbol;Acc:HGNC:14375]	Promoter;Genebody;Terminator		ENST00000704027		2.17	6.03	-3.85	0.000897	0.791	2.03	0.6	10.9	124.08	38	33.37
chr2:62834731-62840941(-)	chr2	62834731	62840941	-	6211	0.045419	ENST00000449820	protein_coding	chr2:62673878-62858416:+	ENSG00000115504	EHBP1	EH domain binding protein 1 [Source:HGNC Symbol;Acc:HGNC:29144]	Genebody	genic_antisense		ENST00000452397	-0.65	3.02	-3.66	0.000913	1	0.68	0.6	0.64	14.4	7	2.9
chr2:62834731-62840941(-)	chr2	62834731	62840941	-	6211	0.045419	ENST00000405482	protein_coding	chr2:62705652-62864904:+	ENSG00000115504	EHBP1	EH domain binding protein 1 [Source:HGNC Symbol;Acc:HGNC:29144]	Genebody	genic_antisense		ENST00000452397	-0.65	3.02	-3.66	0.000913	1	0.68	0.6	0.64	14.4	7	2.9
chr2:62834731-62840941(-)	chr2	62834731	62840941	-	6211	0.045419	ENST00000405015	protein_coding	chr2:62673851-63045597:+	ENSG00000115504	EHBP1	EH domain binding protein 1 [Source:HGNC Symbol;Acc:HGNC:29144]	Genebody	genic_antisense		ENST00000452397	-0.65	3.02	-3.66	0.000913	1	0.68	0.6	0.64	14.4	7	2.9
chr2:62834731-62840941(-)	chr2	62834731	62840941	-	6211	0.045419	ENST00000431489	protein_coding	chr2:62705713-63046487:+	ENSG00000115504	EHBP1	EH domain binding protein 1 [Source:HGNC Symbol;Acc:HGNC:29144]	Genebody	genic_antisense		ENST00000452397	-0.65	3.02	-3.66	0.000913	1	0.68	0.6	0.64	14.4	7	2.9
chr2:62834731-62840941(-)	chr2	62834731	62840941	-	6211	0.045419	ENST00000263991	protein_coding	chr2:62705866-63046487:+	ENSG00000115504	EHBP1	EH domain binding protein 1 [Source:HGNC Symbol;Acc:HGNC:29144]	Genebody	genic_antisense		ENST00000452397	-0.65	3.02	-3.66	0.000913	1	0.68	0.6	0.64	14.4	7	2.9
chr2:62834731-62840941(-)	chr2	62834731	62840941	-	6211	0.045419	ENST00000405289	protein_coding	chr2:62707192-63045500:+	ENSG00000115504	EHBP1	EH domain binding protein 1 [Source:HGNC Symbol;Acc:HGNC:29144]	Genebody	genic_antisense		ENST00000452397	-0.65	3.02	-3.66	0.000913	1	0.68	0.6	0.64	14.4	7	2.9
chr2:62834731-62840941(-)	chr2	62834731	62840941	-	6211	0.045419	ENST00000452397	lncRNA	chr2:62826064-62858438:-	ENSG00000226605		novel transcript	Genebody		ENST00000452397		-0.65	3.02	-3.66	0.000913	1	0.68	0.6	0.64	14.4	7	2.9
chr4:1962322-1971580(+)	chr4	1962322	1971580	+	9259	0.151149	ENST00000508803	protein_coding	chr4:1871393-1982192:+	ENSG00000109685	NSD2	nuclear receptor binding SET domain protein 2 [Source:HGNC Symbol;Acc:HGNC:12766]	Genebody		ENST00000508803		2.58	4.75	-2.18	0.000946	0.813	8.79	7.18	1.92	39.88	15	26.11
chr4:1962322-1971580(+)	chr4	1962322	1971580	+	9259	0.151149	ENST00000353275	nonsense_mediated_decay	chr4:1892782-1982203:+	ENSG00000109685	NSD2	nuclear receptor binding SET domain protein 2 [Source:HGNC Symbol;Acc:HGNC:12766]	Genebody		ENST00000353275		2.58	4.75	-2.18	0.000946	0.813	8.79	7.18	1.92	39.88	15	26.11
chr4:1962322-1971580(+)	chr4	1962322	1971580	+	9259	0.151149	ENST00000382892	protein_coding	chr4:1892782-1982203:+	ENSG00000109685	NSD2	nuclear receptor binding SET domain protein 2 [Source:HGNC Symbol;Acc:HGNC:12766]	Genebody		ENST00000382892		2.58	4.75	-2.18	0.000946	0.813	8.79	7.18	1.92	39.88	15	26.11
chr4:1962322-1971580(+)	chr4	1962322	1971580	+	9259	0.151149	ENST00000382891	protein_coding	chr4:1892782-1982206:+	ENSG00000109685	NSD2	nuclear receptor binding SET domain protein 2 [Source:HGNC Symbol;Acc:HGNC:12766]	Genebody		ENST00000382891		2.58	4.75	-2.18	0.000946	0.813	8.79	7.18	1.92	39.88	15	26.11
chr4:1962322-1971580(+)	chr4	1962322	1971580	+	9259	0.151149	ENST00000312087	nonsense_mediated_decay	chr4:1892845-1982203:+	ENSG00000109685	NSD2	nuclear receptor binding SET domain protein 2 [Source:HGNC Symbol;Acc:HGNC:12766]	Genebody		ENST00000312087		2.58	4.75	-2.18	0.000946	0.813	8.79	7.18	1.92	39.88	15	26.11
chr4:1962322-1971580(+)	chr4	1962322	1971580	+	9259	0.151149	ENST00000382895	protein_coding	chr4:1892845-1982207:+	ENSG00000109685	NSD2	nuclear receptor binding SET domain protein 2 [Source:HGNC Symbol;Acc:HGNC:12766]	Genebody		ENST00000382895		2.58	4.75	-2.18	0.000946	0.813	8.79	7.18	1.92	39.88	15	26.11
chr4:1962322-1971580(+)	chr4	1962322	1971580	+	9259	0.151149	ENST00000677559	nonsense_mediated_decay	chr4:1900637-1982189:+	ENSG00000109685	NSD2	nuclear receptor binding SET domain protein 2 [Source:HGNC Symbol;Acc:HGNC:12766]	Genebody		ENST00000677559		2.58	4.75	-2.18	0.000946	0.813	8.79	7.18	1.92	39.88	15	26.11
chr4:1962322-1971580(+)	chr4	1962322	1971580	+	9259	0.151149	ENST00000382888	protein_coding	chr4:1952105-1978915:+	ENSG00000109685	NSD2	nuclear receptor binding SET domain protein 2 [Source:HGNC Symbol;Acc:HGNC:12766]	Genebody		ENST00000382888		2.58	4.75	-2.18	0.000946	0.813	8.79	7.18	1.92	39.88	15	26.11
chr4:1962322-1971580(+)	chr4	1962322	1971580	+	9259	0.151149	ENST00000679039	retained_intron	chr4:1959296-1982173:+	ENSG00000109685	NSD2	nuclear receptor binding SET domain protein 2 [Source:HGNC Symbol;Acc:HGNC:12766]	Genebody		ENST00000679039		2.58	4.75	-2.18	0.000946	0.813	8.79	7.18	1.92	39.88	15	26.11
chr14:30663870-30667532(-)	chr14	30663870	30667532	-	3663	0.0482665	ENST00000678760	nonsense_mediated_decay	chr14:30622291-30735809:+	ENSG00000092108	SCFD1	sec1 family domain containing 1 [Source:HGNC Symbol;Acc:HGNC:20726]	Genebody	genic_antisense			-0.65	3.03	-3.67	0.000967	1	0.68	0.6	0.64	13.29	9	2.18
chr14:30663870-30667532(-)	chr14	30663870	30667532	-	3663	0.0482665	ENST00000677690	nonsense_mediated_decay	chr14:30622296-30737192:+	ENSG00000092108	SCFD1	sec1 family domain containing 1 [Source:HGNC Symbol;Acc:HGNC:20726]	Genebody	genic_antisense			-0.65	3.03	-3.67	0.000967	1	0.68	0.6	0.64	13.29	9	2.18
chr14:30663870-30667532(-)	chr14	30663870	30667532	-	3663	0.0482665	ENST00000678399	nonsense_mediated_decay	chr14:30622304-30735685:+	ENSG00000092108	SCFD1	sec1 family domain containing 1 [Source:HGNC Symbol;Acc:HGNC:20726]	Genebody	genic_antisense			-0.65	3.03	-3.67	0.000967	1	0.68	0.6	0.64	13.29	9	2.18
chr14:30663870-30667532(-)	chr14	30663870	30667532	-	3663	0.0482665	ENST00000676658	protein_coding	chr14:30622304-30735706:+	ENSG00000092108	SCFD1	sec1 family domain containing 1 [Source:HGNC Symbol;Acc:HGNC:20726]	Genebody	genic_antisense			-0.65	3.03	-3.67	0.000967	1	0.68	0.6	0.64	13.29	9	2.18
chr14:30663870-30667532(-)	chr14	30663870	30667532	-	3663	0.0482665	ENST00000679165	protein_coding	chr14:30622304-30735760:+	ENSG00000092108	SCFD1	sec1 family domain containing 1 [Source:HGNC Symbol;Acc:HGNC:20726]	Genebody	genic_antisense			-0.65	3.03	-3.67	0.000967	1	0.68	0.6	0.64	13.29	9	2.18
chr14:30663870-30667532(-)	chr14	30663870	30667532	-	3663	0.0482665	ENST00000679096	nonsense_mediated_decay	chr14:30622304-30735774:+	ENSG00000092108	SCFD1	sec1 family domain containing 1 [Source:HGNC Symbol;Acc:HGNC:20726]	Genebody	genic_antisense			-0.65	3.03	-3.67	0.000967	1	0.68	0.6	0.64	13.29	9	2.18
chr14:30663870-30667532(-)	chr14	30663870	30667532	-	3663	0.0482665	ENST00000679102	nonsense_mediated_decay	chr14:30622304-30735774:+	ENSG00000092108	SCFD1	sec1 family domain containing 1 [Source:HGNC Symbol;Acc:HGNC:20726]	Genebody	genic_antisense			-0.65	3.03	-3.67	0.000967	1	0.68	0.6	0.64	13.29	9	2.18
chr14:30663870-30667532(-)	chr14	30663870	30667532	-	3663	0.0482665	ENST00000678475	nonsense_mediated_decay	chr14:30622304-30735774:+	ENSG00000092108	SCFD1	sec1 family domain containing 1 [Source:HGNC Symbol;Acc:HGNC:20726]	Genebody	genic_antisense			-0.65	3.03	-3.67	0.000967	1	0.68	0.6	0.64	13.29	9	2.18
chr14:30663870-30667532(-)	chr14	30663870	30667532	-	3663	0.0482665	ENST00000676509	protein_coding	chr14:30622304-30735774:+	ENSG00000092108	SCFD1	sec1 family domain containing 1 [Source:HGNC Symbol;Acc:HGNC:20726]	Genebody	genic_antisense			-0.65	3.03	-3.67	0.000967	1	0.68	0.6	0.64	13.29	9	2.18
chr14:30663870-30667532(-)	chr14	30663870	30667532	-	3663	0.0482665	ENST00000678716	protein_coding	chr14:30622304-30737192:+	ENSG00000092108	SCFD1	sec1 family domain containing 1 [Source:HGNC Symbol;Acc:HGNC:20726]	Genebody	genic_antisense			-0.65	3.03	-3.67	0.000967	1	0.68	0.6	0.64	13.29	9	2.18
chr14:30663870-30667532(-)	chr14	30663870	30667532	-	3663	0.0482665	ENST00000678402	protein_coding	chr14:30622304-30737192:+	ENSG00000092108	SCFD1	sec1 family domain containing 1 [Source:HGNC Symbol;Acc:HGNC:20726]	Genebody	genic_antisense			-0.65	3.03	-3.67	0.000967	1	0.68	0.6	0.64	13.29	9	2.18
chr14:30663870-30667532(-)	chr14	30663870	30667532	-	3663	0.0482665	ENST00000678124	protein_coding	chr14:30622304-30737694:+	ENSG00000092108	SCFD1	sec1 family domain containing 1 [Source:HGNC Symbol;Acc:HGNC:20726]	Genebody	genic_antisense			-0.65	3.03	-3.67	0.000967	1	0.68	0.6	0.64	13.29	9	2.18
chr14:30663870-30667532(-)	chr14	30663870	30667532	-	3663	0.0482665	ENST00000555259	nonsense_mediated_decay	chr14:30622311-30715970:+	ENSG00000092108	SCFD1	sec1 family domain containing 1 [Source:HGNC Symbol;Acc:HGNC:20726]	Genebody	genic_antisense			-0.65	3.03	-3.67	0.000967	1	0.68	0.6	0.64	13.29	9	2.18
chr14:30663870-30667532(-)	chr14	30663870	30667532	-	3663	0.0482665	ENST00000677413	protein_coding	chr14:30622311-30737192:+	ENSG00000092108	SCFD1	sec1 family domain containing 1 [Source:HGNC Symbol;Acc:HGNC:20726]	Genebody	genic_antisense			-0.65	3.03	-3.67	0.000967	1	0.68	0.6	0.64	13.29	9	2.18
chr14:30663870-30667532(-)	chr14	30663870	30667532	-	3663	0.0482665	ENST00000676914	nonsense_mediated_decay	chr14:30622312-30735750:+	ENSG00000092108	SCFD1	sec1 family domain containing 1 [Source:HGNC Symbol;Acc:HGNC:20726]	Genebody	genic_antisense			-0.65	3.03	-3.67	0.000967	1	0.68	0.6	0.64	13.29	9	2.18
chr14:30663870-30667532(-)	chr14	30663870	30667532	-	3663	0.0482665	ENST00000553693	protein_coding	chr14:30622312-30735757:+	ENSG00000092108	SCFD1	sec1 family domain containing 1 [Source:HGNC Symbol;Acc:HGNC:20726]	Genebody	genic_antisense			-0.65	3.03	-3.67	0.000967	1	0.68	0.6	0.64	13.29	9	2.18
chr14:30663870-30667532(-)	chr14	30663870	30667532	-	3663	0.0482665	ENST00000676834	nonsense_mediated_decay	chr14:30622312-30735774:+	ENSG00000092108	SCFD1	sec1 family domain containing 1 [Source:HGNC Symbol;Acc:HGNC:20726]	Genebody	genic_antisense			-0.65	3.03	-3.67	0.000967	1	0.68	0.6	0.64	13.29	9	2.18
chr14:30663870-30667532(-)	chr14	30663870	30667532	-	3663	0.0482665	ENST00000554437	nonsense_mediated_decay	chr14:30622312-30735799:+	ENSG00000092108	SCFD1	sec1 family domain containing 1 [Source:HGNC Symbol;Acc:HGNC:20726]	Genebody	genic_antisense			-0.65	3.03	-3.67	0.000967	1	0.68	0.6	0.64	13.29	9	2.18
chr14:30663870-30667532(-)	chr14	30663870	30667532	-	3663	0.0482665	ENST00000679342	nonsense_mediated_decay	chr14:30622315-30735704:+	ENSG00000092108	SCFD1	sec1 family domain containing 1 [Source:HGNC Symbol;Acc:HGNC:20726]	Genebody	genic_antisense			-0.65	3.03	-3.67	0.000967	1	0.68	0.6	0.64	13.29	9	2.18
chr14:30663870-30667532(-)	chr14	30663870	30667532	-	3663	0.0482665	ENST00000676954	protein_coding	chr14:30622315-30735774:+	ENSG00000092108	SCFD1	sec1 family domain containing 1 [Source:HGNC Symbol;Acc:HGNC:20726]	Genebody	genic_antisense			-0.65	3.03	-3.67	0.000967	1	0.68	0.6	0.64	13.29	9	2.18
chr14:30663870-30667532(-)	chr14	30663870	30667532	-	3663	0.0482665	ENST00000677456	nonsense_mediated_decay	chr14:30622315-30735774:+	ENSG00000092108	SCFD1	sec1 family domain containing 1 [Source:HGNC Symbol;Acc:HGNC:20726]	Genebody	genic_antisense			-0.65	3.03	-3.67	0.000967	1	0.68	0.6	0.64	13.29	9	2.18
chr14:30663870-30667532(-)	chr14	30663870	30667532	-	3663	0.0482665	ENST00000676465	nonsense_mediated_decay	chr14:30622315-30737192:+	ENSG00000092108	SCFD1	sec1 family domain containing 1 [Source:HGNC Symbol;Acc:HGNC:20726]	Genebody	genic_antisense			-0.65	3.03	-3.67	0.000967	1	0.68	0.6	0.64	13.29	9	2.18
chr14:30663870-30667532(-)	chr14	30663870	30667532	-	3663	0.0482665	ENST00000676812	protein_coding	chr14:30622315-30737192:+	ENSG00000092108	SCFD1	sec1 family domain containing 1 [Source:HGNC Symbol;Acc:HGNC:20726]	Genebody	genic_antisense			-0.65	3.03	-3.67	0.000967	1	0.68	0.6	0.64	13.29	9	2.18
chr14:30663870-30667532(-)	chr14	30663870	30667532	-	3663	0.0482665	ENST00000678669	protein_coding	chr14:30622315-30737192:+	ENSG00000092108	SCFD1	sec1 family domain containing 1 [Source:HGNC Symbol;Acc:HGNC:20726]	Genebody	genic_antisense			-0.65	3.03	-3.67	0.000967	1	0.68	0.6	0.64	13.29	9	2.18
chr14:30663870-30667532(-)	chr14	30663870	30667532	-	3663	0.0482665	ENST00000676520	protein_coding	chr14:30622315-30737192:+	ENSG00000092108	SCFD1	sec1 family domain containing 1 [Source:HGNC Symbol;Acc:HGNC:20726]	Genebody	genic_antisense			-0.65	3.03	-3.67	0.000967	1	0.68	0.6	0.64	13.29	9	2.18
chr14:30663870-30667532(-)	chr14	30663870	30667532	-	3663	0.0482665	ENST00000676876	nonsense_mediated_decay	chr14:30622315-30737192:+	ENSG00000092108	SCFD1	sec1 family domain containing 1 [Source:HGNC Symbol;Acc:HGNC:20726]	Genebody	genic_antisense			-0.65	3.03	-3.67	0.000967	1	0.68	0.6	0.64	13.29	9	2.18
chr14:30663870-30667532(-)	chr14	30663870	30667532	-	3663	0.0482665	ENST00000677176	nonsense_mediated_decay	chr14:30622317-30735774:+	ENSG00000092108	SCFD1	sec1 family domain containing 1 [Source:HGNC Symbol;Acc:HGNC:20726]	Genebody	genic_antisense			-0.65	3.03	-3.67	0.000967	1	0.68	0.6	0.64	13.29	9	2.18
chr14:30663870-30667532(-)	chr14	30663870	30667532	-	3663	0.0482665	ENST00000557076	protein_coding	chr14:30622317-30735774:+	ENSG00000092108	SCFD1	sec1 family domain containing 1 [Source:HGNC Symbol;Acc:HGNC:20726]	Genebody	genic_antisense			-0.65	3.03	-3.67	0.000967	1	0.68	0.6	0.64	13.29	9	2.18
chr14:30663870-30667532(-)	chr14	30663870	30667532	-	3663	0.0482665	ENST00000677637	nonsense_mediated_decay	chr14:30622317-30735774:+	ENSG00000092108	SCFD1	sec1 family domain containing 1 [Source:HGNC Symbol;Acc:HGNC:20726]	Genebody	genic_antisense			-0.65	3.03	-3.67	0.000967	1	0.68	0.6	0.64	13.29	9	2.18
chr14:30663870-30667532(-)	chr14	30663870	30667532	-	3663	0.0482665	ENST00000463622	nonsense_mediated_decay	chr14:30622319-30735692:+	ENSG00000092108	SCFD1	sec1 family domain containing 1 [Source:HGNC Symbol;Acc:HGNC:20726]	Genebody	genic_antisense			-0.65	3.03	-3.67	0.000967	1	0.68	0.6	0.64	13.29	9	2.18
chr14:30663870-30667532(-)	chr14	30663870	30667532	-	3663	0.0482665	ENST00000544052	protein_coding	chr14:30622319-30735789:+	ENSG00000092108	SCFD1	sec1 family domain containing 1 [Source:HGNC Symbol;Acc:HGNC:20726]	Genebody	genic_antisense			-0.65	3.03	-3.67	0.000967	1	0.68	0.6	0.64	13.29	9	2.18
chr14:30663870-30667532(-)	chr14	30663870	30667532	-	3663	0.0482665	ENST00000556768	nonsense_mediated_decay	chr14:30622319-30735791:+	ENSG00000092108	SCFD1	sec1 family domain containing 1 [Source:HGNC Symbol;Acc:HGNC:20726]	Genebody	genic_antisense			-0.65	3.03	-3.67	0.000967	1	0.68	0.6	0.64	13.29	9	2.18
chr14:30663870-30667532(-)	chr14	30663870	30667532	-	3663	0.0482665	ENST00000484733	nonsense_mediated_decay	chr14:30622319-30735799:+	ENSG00000092108	SCFD1	sec1 family domain containing 1 [Source:HGNC Symbol;Acc:HGNC:20726]	Genebody	genic_antisense			-0.65	3.03	-3.67	0.000967	1	0.68	0.6	0.64	13.29	9	2.18
chr14:30663870-30667532(-)	chr14	30663870	30667532	-	3663	0.0482665	ENST00000458591	protein_coding	chr14:30622319-30735850:+	ENSG00000092108	SCFD1	sec1 family domain containing 1 [Source:HGNC Symbol;Acc:HGNC:20726]	Genebody	genic_antisense			-0.65	3.03	-3.67	0.000967	1	0.68	0.6	0.64	13.29	9	2.18
chr14:30663870-30667532(-)	chr14	30663870	30667532	-	3663	0.0482665	ENST00000677974	nonsense_mediated_decay	chr14:30622319-30737192:+	ENSG00000092108	SCFD1	sec1 family domain containing 1 [Source:HGNC Symbol;Acc:HGNC:20726]	Genebody	genic_antisense			-0.65	3.03	-3.67	0.000967	1	0.68	0.6	0.64	13.29	9	2.18
chr14:30663870-30667532(-)	chr14	30663870	30667532	-	3663	0.0482665	ENST00000677340	protein_coding	chr14:30622322-30735774:+	ENSG00000092108	SCFD1	sec1 family domain containing 1 [Source:HGNC Symbol;Acc:HGNC:20726]	Genebody	genic_antisense			-0.65	3.03	-3.67	0.000967	1	0.68	0.6	0.64	13.29	9	2.18
chr14:30663870-30667532(-)	chr14	30663870	30667532	-	3663	0.0482665	ENST00000676674	protein_coding	chr14:30622322-30737192:+	ENSG00000092108	SCFD1	sec1 family domain containing 1 [Source:HGNC Symbol;Acc:HGNC:20726]	Genebody	genic_antisense			-0.65	3.03	-3.67	0.000967	1	0.68	0.6	0.64	13.29	9	2.18
chr14:30663870-30667532(-)	chr14	30663870	30667532	-	3663	0.0482665	ENST00000311943	nonsense_mediated_decay	chr14:30622327-30735772:+	ENSG00000092108	SCFD1	sec1 family domain containing 1 [Source:HGNC Symbol;Acc:HGNC:20726]	Genebody	genic_antisense			-0.65	3.03	-3.67	0.000967	1	0.68	0.6	0.64	13.29	9	2.18
chr14:30663870-30667532(-)	chr14	30663870	30667532	-	3663	0.0482665	ENST00000679075	nonsense_mediated_decay	chr14:30622329-30735774:+	ENSG00000092108	SCFD1	sec1 family domain containing 1 [Source:HGNC Symbol;Acc:HGNC:20726]	Genebody	genic_antisense			-0.65	3.03	-3.67	0.000967	1	0.68	0.6	0.64	13.29	9	2.18
chr14:30663870-30667532(-)	chr14	30663870	30667532	-	3663	0.0482665	ENST00000678396	nonsense_mediated_decay	chr14:30622329-30735774:+	ENSG00000092108	SCFD1	sec1 family domain containing 1 [Source:HGNC Symbol;Acc:HGNC:20726]	Genebody	genic_antisense			-0.65	3.03	-3.67	0.000967	1	0.68	0.6	0.64	13.29	9	2.18
chr14:30663870-30667532(-)	chr14	30663870	30667532	-	3663	0.0482665	ENST00000676473	nonsense_mediated_decay	chr14:30622330-30737192:+	ENSG00000092108	SCFD1	sec1 family domain containing 1 [Source:HGNC Symbol;Acc:HGNC:20726]	Genebody	genic_antisense			-0.65	3.03	-3.67	0.000967	1	0.68	0.6	0.64	13.29	9	2.18
chr14:30663870-30667532(-)	chr14	30663870	30667532	-	3663	0.0482665	ENST00000396629	protein_coding	chr14:30622332-30735791:+	ENSG00000092108	SCFD1	sec1 family domain containing 1 [Source:HGNC Symbol;Acc:HGNC:20726]	Genebody	genic_antisense			-0.65	3.03	-3.67	0.000967	1	0.68	0.6	0.64	13.29	9	2.18
chr14:30663870-30667532(-)	chr14	30663870	30667532	-	3663	0.0482665	ENST00000678579	protein_coding	chr14:30622339-30737192:+	ENSG00000092108	SCFD1	sec1 family domain containing 1 [Source:HGNC Symbol;Acc:HGNC:20726]	Genebody	genic_antisense			-0.65	3.03	-3.67	0.000967	1	0.68	0.6	0.64	13.29	9	2.18
chr14:30663870-30667532(-)	chr14	30663870	30667532	-	3663	0.0482665	ENST00000469043	protein_coding	chr14:30622315-30661939:+	ENSG00000092108	SCFD1	sec1 family domain containing 1 [Source:HGNC Symbol;Acc:HGNC:20726]	Terminator				-0.65	3.03	-3.67	0.000967	1	0.68	0.6	0.64	13.29	9	2.18
chr14:30663870-30667532(-)	chr14	30663870	30667532	-	3663	0.0482665	ENST00000678006	retained_intron	chr14:30622304-30695867:+	ENSG00000092108	SCFD1	sec1 family domain containing 1 [Source:HGNC Symbol;Acc:HGNC:20726]	Genebody	genic_antisense			-0.65	3.03	-3.67	0.000967	1	0.68	0.6	0.64	13.29	9	2.18
chr14:30663870-30667532(-)	chr14	30663870	30667532	-	3663	0.0482665	ENST00000677027	retained_intron	chr14:30622304-30708881:+	ENSG00000092108	SCFD1	sec1 family domain containing 1 [Source:HGNC Symbol;Acc:HGNC:20726]	Genebody	genic_antisense			-0.65	3.03	-3.67	0.000967	1	0.68	0.6	0.64	13.29	9	2.18
chr14:30663870-30667532(-)	chr14	30663870	30667532	-	3663	0.0482665	ENST00000678185	retained_intron	chr14:30622304-30717651:+	ENSG00000092108	SCFD1	sec1 family domain containing 1 [Source:HGNC Symbol;Acc:HGNC:20726]	Genebody	genic_antisense			-0.65	3.03	-3.67	0.000967	1	0.68	0.6	0.64	13.29	9	2.18
chr14:30663870-30667532(-)	chr14	30663870	30667532	-	3663	0.0482665	ENST00000676750	retained_intron	chr14:30622304-30735774:+	ENSG00000092108	SCFD1	sec1 family domain containing 1 [Source:HGNC Symbol;Acc:HGNC:20726]	Genebody	genic_antisense			-0.65	3.03	-3.67	0.000967	1	0.68	0.6	0.64	13.29	9	2.18
chr14:30663870-30667532(-)	chr14	30663870	30667532	-	3663	0.0482665	ENST00000678802	retained_intron	chr14:30622304-30735779:+	ENSG00000092108	SCFD1	sec1 family domain containing 1 [Source:HGNC Symbol;Acc:HGNC:20726]	Genebody	genic_antisense			-0.65	3.03	-3.67	0.000967	1	0.68	0.6	0.64	13.29	9	2.18
chr14:30663870-30667532(-)	chr14	30663870	30667532	-	3663	0.0482665	ENST00000678516	retained_intron	chr14:30622304-30735782:+	ENSG00000092108	SCFD1	sec1 family domain containing 1 [Source:HGNC Symbol;Acc:HGNC:20726]	Genebody	genic_antisense			-0.65	3.03	-3.67	0.000967	1	0.68	0.6	0.64	13.29	9	2.18
chr14:30663870-30667532(-)	chr14	30663870	30667532	-	3663	0.0482665	ENST00000679153	retained_intron	chr14:30622304-30735796:+	ENSG00000092108	SCFD1	sec1 family domain containing 1 [Source:HGNC Symbol;Acc:HGNC:20726]	Genebody	genic_antisense			-0.65	3.03	-3.67	0.000967	1	0.68	0.6	0.64	13.29	9	2.18
chr14:30663870-30667532(-)	chr14	30663870	30667532	-	3663	0.0482665	ENST00000678858	retained_intron	chr14:30622312-30735774:+	ENSG00000092108	SCFD1	sec1 family domain containing 1 [Source:HGNC Symbol;Acc:HGNC:20726]	Genebody	genic_antisense			-0.65	3.03	-3.67	0.000967	1	0.68	0.6	0.64	13.29	9	2.18
chr14:30663870-30667532(-)	chr14	30663870	30667532	-	3663	0.0482665	ENST00000678637	retained_intron	chr14:30622315-30710174:+	ENSG00000092108	SCFD1	sec1 family domain containing 1 [Source:HGNC Symbol;Acc:HGNC:20726]	Genebody	genic_antisense			-0.65	3.03	-3.67	0.000967	1	0.68	0.6	0.64	13.29	9	2.18
chr14:30663870-30667532(-)	chr14	30663870	30667532	-	3663	0.0482665	ENST00000678735	retained_intron	chr14:30622315-30735774:+	ENSG00000092108	SCFD1	sec1 family domain containing 1 [Source:HGNC Symbol;Acc:HGNC:20726]	Genebody	genic_antisense			-0.65	3.03	-3.67	0.000967	1	0.68	0.6	0.64	13.29	9	2.18
chr14:30663870-30667532(-)	chr14	30663870	30667532	-	3663	0.0482665	ENST00000677617	retained_intron	chr14:30622315-30735776:+	ENSG00000092108	SCFD1	sec1 family domain containing 1 [Source:HGNC Symbol;Acc:HGNC:20726]	Genebody	genic_antisense			-0.65	3.03	-3.67	0.000967	1	0.68	0.6	0.64	13.29	9	2.18
chr14:30663870-30667532(-)	chr14	30663870	30667532	-	3663	0.0482665	ENST00000678104	retained_intron	chr14:30627890-30735774:+	ENSG00000092108	SCFD1	sec1 family domain containing 1 [Source:HGNC Symbol;Acc:HGNC:20726]	Genebody	genic_antisense			-0.65	3.03	-3.67	0.000967	1	0.68	0.6	0.64	13.29	9	2.18
chr6:170397365-170400464(-)	chr6	170397365	170400464	-	3100	-0.325905	ENST00000630384	protein_coding	chr6:170290703-170405348:+	ENSG00000112584	FAM120B	family with sequence similarity 120B [Source:HGNC Symbol;Acc:HGNC:21109]	Genebody	genic_antisense			1.57	3.87	-2.31	0.00103	0.986	0.68	1.79	6.41	19.39	18	6.53
chr6:170397365-170400464(-)	chr6	170397365	170400464	-	3100	-0.325905	ENST00000537664	protein_coding	chr6:170295321-170405076:+	ENSG00000112584	FAM120B	family with sequence similarity 120B [Source:HGNC Symbol;Acc:HGNC:21109]	Genebody	genic_antisense			1.57	3.87	-2.31	0.00103	0.986	0.68	1.79	6.41	19.39	18	6.53
chr6:170397365-170400464(-)	chr6	170397365	170400464	-	3100	-0.325905	ENST00000625626	protein_coding	chr6:170306758-170405642:+	ENSG00000112584	FAM120B	family with sequence similarity 120B [Source:HGNC Symbol;Acc:HGNC:21109]	Genebody	genic_antisense			1.57	3.87	-2.31	0.00103	0.986	0.68	1.79	6.41	19.39	18	6.53
chr6:170397365-170400464(-)	chr6	170397365	170400464	-	3100	-0.325905	ENST00000476287	protein_coding	chr6:170306758-170407067:+	ENSG00000112584	FAM120B	family with sequence similarity 120B [Source:HGNC Symbol;Acc:HGNC:21109]	Genebody	genic_antisense			1.57	3.87	-2.31	0.00103	0.986	0.68	1.79	6.41	19.39	18	6.53
chr10:113061634-113064459(-)	chr10	113061634	113064459	-	2826	-0.127413	ENST00000355995	protein_coding	chr10:112950247-113167678:+	ENSG00000148737	TCF7L2	transcription factor 7 like 2 [Source:HGNC Symbol;Acc:HGNC:11641]	Genebody	genic_antisense			1.49	3.71	-2.22	0.00105	0.991	4.74	2.39	1.28	17.17	6	15.96
chr10:113061634-113064459(-)	chr10	113061634	113064459	-	2826	-0.127413	ENST00000627217	protein_coding	chr10:112950247-113167678:+	ENSG00000148737	TCF7L2	transcription factor 7 like 2 [Source:HGNC Symbol;Acc:HGNC:11641]	Genebody	genic_antisense			1.49	3.71	-2.22	0.00105	0.991	4.74	2.39	1.28	17.17	6	15.96
chr10:113061634-113064459(-)	chr10	113061634	113064459	-	2826	-0.127413	ENST00000277945	protein_coding	chr10:112950250-113166312:+	ENSG00000148737	TCF7L2	transcription factor 7 like 2 [Source:HGNC Symbol;Acc:HGNC:11641]	Genebody	genic_antisense			1.49	3.71	-2.22	0.00105	0.991	4.74	2.39	1.28	17.17	6	15.96
chr10:113061634-113064459(-)	chr10	113061634	113064459	-	2826	-0.127413	ENST00000534894	protein_coding	chr10:112950250-113167678:+	ENSG00000148737	TCF7L2	transcription factor 7 like 2 [Source:HGNC Symbol;Acc:HGNC:11641]	Genebody	genic_antisense			1.49	3.71	-2.22	0.00105	0.991	4.74	2.39	1.28	17.17	6	15.96
chr10:113061634-113064459(-)	chr10	113061634	113064459	-	2826	-0.127413	ENST00000538897	protein_coding	chr10:112950250-113167678:+	ENSG00000148737	TCF7L2	transcription factor 7 like 2 [Source:HGNC Symbol;Acc:HGNC:11641]	Genebody	genic_antisense			1.49	3.71	-2.22	0.00105	0.991	4.74	2.39	1.28	17.17	6	15.96
chr10:113061634-113064459(-)	chr10	113061634	113064459	-	2826	-0.127413	ENST00000369397	protein_coding	chr10:112950452-113167678:+	ENSG00000148737	TCF7L2	transcription factor 7 like 2 [Source:HGNC Symbol;Acc:HGNC:11641]	Genebody	genic_antisense			1.49	3.71	-2.22	0.00105	0.991	4.74	2.39	1.28	17.17	6	15.96
chr10:113061634-113064459(-)	chr10	113061634	113064459	-	2826	-0.127413	ENST00000355717	protein_coding	chr10:112950586-113165972:+	ENSG00000148737	TCF7L2	transcription factor 7 like 2 [Source:HGNC Symbol;Acc:HGNC:11641]	Genebody	genic_antisense			1.49	3.71	-2.22	0.00105	0.991	4.74	2.39	1.28	17.17	6	15.96
chr10:113061634-113064459(-)	chr10	113061634	113064459	-	2826	-0.127413	ENST00000352065	protein_coding	chr10:112950660-113165612:+	ENSG00000148737	TCF7L2	transcription factor 7 like 2 [Source:HGNC Symbol;Acc:HGNC:11641]	Genebody	genic_antisense			1.49	3.71	-2.22	0.00105	0.991	4.74	2.39	1.28	17.17	6	15.96
chr10:113061634-113064459(-)	chr10	113061634	113064459	-	2826	-0.127413	ENST00000369395	protein_coding	chr10:112950660-113165612:+	ENSG00000148737	TCF7L2	transcription factor 7 like 2 [Source:HGNC Symbol;Acc:HGNC:11641]	Genebody	genic_antisense			1.49	3.71	-2.22	0.00105	0.991	4.74	2.39	1.28	17.17	6	15.96
chr10:113061634-113064459(-)	chr10	113061634	113064459	-	2826	-0.127413	ENST00000545257	protein_coding	chr10:112950664-113166160:+	ENSG00000148737	TCF7L2	transcription factor 7 like 2 [Source:HGNC Symbol;Acc:HGNC:11641]	Genebody	genic_antisense			1.49	3.71	-2.22	0.00105	0.991	4.74	2.39	1.28	17.17	6	15.96
chr10:113061634-113064459(-)	chr10	113061634	113064459	-	2826	-0.127413	ENST00000704414	protein_coding	chr10:112950757-113165748:+	ENSG00000148737	TCF7L2	transcription factor 7 like 2 [Source:HGNC Symbol;Acc:HGNC:11641]	Genebody	genic_antisense			1.49	3.71	-2.22	0.00105	0.991	4.74	2.39	1.28	17.17	6	15.96
chr10:113061634-113064459(-)	chr10	113061634	113064459	-	2826	-0.127413	ENST00000629706	protein_coding	chr10:112950757-113165972:+	ENSG00000148737	TCF7L2	transcription factor 7 like 2 [Source:HGNC Symbol;Acc:HGNC:11641]	Genebody	genic_antisense			1.49	3.71	-2.22	0.00105	0.991	4.74	2.39	1.28	17.17	6	15.96
chr10:113061634-113064459(-)	chr10	113061634	113064459	-	2826	-0.127413	ENST00000346198	protein_coding	chr10:112950916-113141316:+	ENSG00000148737	TCF7L2	transcription factor 7 like 2 [Source:HGNC Symbol;Acc:HGNC:11641]	Genebody	genic_antisense			1.49	3.71	-2.22	0.00105	0.991	4.74	2.39	1.28	17.17	6	15.96
chr16:2754331-2764217(-)	chr16	2754331	2764217	-	9887	-0.106977	ENST00000576924	protein_coding	chr16:2752626-2771393:+	ENSG00000167978	SRRM2	serine/arginine repetitive matrix 2 [Source:HGNC Symbol;Acc:HGNC:16639]	Genebody	genic_antisense			4.5	6.1	-1.6	0.0011	1	20.98	27.52	19.24	113.56	44	47.88
chr16:2754331-2764217(-)	chr16	2754331	2764217	-	9887	-0.106977	ENST00000301740	protein_coding	chr16:2752638-2771412:+	ENSG00000167978	SRRM2	serine/arginine repetitive matrix 2 [Source:HGNC Symbol;Acc:HGNC:16639]	Genebody	genic_antisense			4.5	6.1	-1.6	0.0011	1	20.98	27.52	19.24	113.56	44	47.88
chr16:2754331-2764217(-)	chr16	2754331	2764217	-	9887	-0.106977	ENST00000630499	protein_coding	chr16:2752675-2771410:+	ENSG00000167978	SRRM2	serine/arginine repetitive matrix 2 [Source:HGNC Symbol;Acc:HGNC:16639]	Genebody	genic_antisense			4.5	6.1	-1.6	0.0011	1	20.98	27.52	19.24	113.56	44	47.88
chr16:2754331-2764217(-)	chr16	2754331	2764217	-	9887	-0.106977	ENST00000571378	protein_coding	chr16:2752716-2763501:+	ENSG00000167978	SRRM2	serine/arginine repetitive matrix 2 [Source:HGNC Symbol;Acc:HGNC:16639]	Genebody;Terminator	genic_antisense			4.5	6.1	-1.6	0.0011	1	20.98	27.52	19.24	113.56	44	47.88
chr16:2754331-2764217(-)	chr16	2754331	2764217	-	9887	-0.106977	ENST00000575009	protein_coding	chr16:2752638-2761707:+	ENSG00000167978	SRRM2	serine/arginine repetitive matrix 2 [Source:HGNC Symbol;Acc:HGNC:16639]	Genebody;Terminator	genic_antisense			4.5	6.1	-1.6	0.0011	1	20.98	27.52	19.24	113.56	44	47.88
chr16:2754331-2764217(-)	chr16	2754331	2764217	-	9887	-0.106977	ENST00000575870	nonsense_mediated_decay	chr16:2757575-2765043:+	ENSG00000167978	SRRM2	serine/arginine repetitive matrix 2 [Source:HGNC Symbol;Acc:HGNC:16639]	Promoter;Genebody;Terminator	promoter_antisense,genic_antisense			4.5	6.1	-1.6	0.0011	1	20.98	27.52	19.24	113.56	44	47.88
chr16:2754331-2764217(-)	chr16	2754331	2764217	-	9887	-0.106977	ENST00000570971	protein_coding	chr16:2757476-2760845:+	ENSG00000167978	SRRM2	serine/arginine repetitive matrix 2 [Source:HGNC Symbol;Acc:HGNC:16639]	Promoter;Genebody;Terminator	promoter_antisense,genic_antisense			4.5	6.1	-1.6	0.0011	1	20.98	27.52	19.24	113.56	44	47.88
chr16:2754331-2764217(-)	chr16	2754331	2764217	-	9887	-0.106977	ENST00000574340	protein_coding	chr16:2753443-2757574:+	ENSG00000167978	SRRM2	serine/arginine repetitive matrix 2 [Source:HGNC Symbol;Acc:HGNC:16639]	Promoter;Genebody;Terminator	promoter_antisense,genic_antisense			4.5	6.1	-1.6	0.0011	1	20.98	27.52	19.24	113.56	44	47.88
chr16:2754331-2764217(-)	chr16	2754331	2764217	-	9887	-0.106977	ENST00000572883	nonsense_mediated_decay	chr16:2764711-2771224:+	ENSG00000167978	SRRM2	serine/arginine repetitive matrix 2 [Source:HGNC Symbol;Acc:HGNC:16639]	Promoter	promoter_antisense			4.5	6.1	-1.6	0.0011	1	20.98	27.52	19.24	113.56	44	47.88
chr16:2754331-2764217(-)	chr16	2754331	2764217	-	9887	-0.106977	ENST00000704117	retained_intron	chr16:2756479-2762885:+	ENSG00000167978	SRRM2	serine/arginine repetitive matrix 2 [Source:HGNC Symbol;Acc:HGNC:16639]	Promoter;Genebody;Terminator	promoter_antisense,genic_antisense			4.5	6.1	-1.6	0.0011	1	20.98	27.52	19.24	113.56	44	47.88
chr16:2754331-2764217(-)	chr16	2754331	2764217	-	9887	-0.106977	ENST00000576894	retained_intron	chr16:2752662-2760621:+	ENSG00000167978	SRRM2	serine/arginine repetitive matrix 2 [Source:HGNC Symbol;Acc:HGNC:16639]	Genebody;Terminator	genic_antisense			4.5	6.1	-1.6	0.0011	1	20.98	27.52	19.24	113.56	44	47.88
chr16:2754331-2764217(-)	chr16	2754331	2764217	-	9887	-0.106977	ENST00000572952	retained_intron	chr16:2760033-2762211:+	ENSG00000167978	SRRM2	serine/arginine repetitive matrix 2 [Source:HGNC Symbol;Acc:HGNC:16639]	Promoter;Genebody;Terminator	promoter_antisense,genic_antisense			4.5	6.1	-1.6	0.0011	1	20.98	27.52	19.24	113.56	44	47.88
chr16:2754331-2764217(-)	chr16	2754331	2764217	-	9887	-0.106977	ENST00000570655	retained_intron	chr16:2758924-2759843:+	ENSG00000167978	SRRM2	serine/arginine repetitive matrix 2 [Source:HGNC Symbol;Acc:HGNC:16639]	Promoter;Terminator	promoter_antisense			4.5	6.1	-1.6	0.0011	1	20.98	27.52	19.24	113.56	44	47.88
chr16:2754331-2764217(-)	chr16	2754331	2764217	-	9887	-0.106977	ENST00000573451	retained_intron	chr16:2758854-2759731:+	ENSG00000167978	SRRM2	serine/arginine repetitive matrix 2 [Source:HGNC Symbol;Acc:HGNC:16639]	Promoter;Terminator	promoter_antisense			4.5	6.1	-1.6	0.0011	1	20.98	27.52	19.24	113.56	44	47.88
chr16:2754331-2764217(-)	chr16	2754331	2764217	-	9887	-0.106977	ENST00000573498	retained_intron	chr16:2758958-2759673:+	ENSG00000167978	SRRM2	serine/arginine repetitive matrix 2 [Source:HGNC Symbol;Acc:HGNC:16639]	Promoter;Terminator	promoter_antisense			4.5	6.1	-1.6	0.0011	1	20.98	27.52	19.24	113.56	44	47.88
chr16:2754331-2764217(-)	chr16	2754331	2764217	-	9887	-0.106977	ENST00000571372	retained_intron	chr16:2758908-2759548:+	ENSG00000167978	SRRM2	serine/arginine repetitive matrix 2 [Source:HGNC Symbol;Acc:HGNC:16639]	Promoter;Terminator	promoter_antisense			4.5	6.1	-1.6	0.0011	1	20.98	27.52	19.24	113.56	44	47.88
chr16:2754331-2764217(-)	chr16	2754331	2764217	-	9887	-0.106977	ENST00000573802	lncRNA	chr16:2737103-2752600:-	ENSG00000205913	SRRM2-AS1	SRRM2 antisense RNA 1 [Source:HGNC Symbol;Acc:HGNC:44162]	Promoter				4.5	6.1	-1.6	0.0011	1	20.98	27.52	19.24	113.56	44	47.88
chr16:2754331-2764217(-)	chr16	2754331	2764217	-	9887	-0.106977	ENST00000667280	lncRNA	chr16:2737086-2752593:-	ENSG00000205913	SRRM2-AS1	SRRM2 antisense RNA 1 [Source:HGNC Symbol;Acc:HGNC:44162]	Promoter				4.5	6.1	-1.6	0.0011	1	20.98	27.52	19.24	113.56	44	47.88
chr16:2754331-2764217(-)	chr16	2754331	2764217	-	9887	-0.106977	ENST00000570677	lncRNA	chr16:2749786-2752518:-	ENSG00000205913	SRRM2-AS1	SRRM2 antisense RNA 1 [Source:HGNC Symbol;Acc:HGNC:44162]	Promoter				4.5	6.1	-1.6	0.0011	1	20.98	27.52	19.24	113.56	44	47.88
chr8:101620563-101623165(+)	chr8	101620563	101623165	+	2603	0.126173	ENST00000646743	protein_coding	chr8:101492439-101669726:+	ENSG00000083307	GRHL2	grainyhead like transcription factor 2 [Source:HGNC Symbol;Acc:HGNC:2799]	Genebody		ENST00000646743		1.22	3.56	-2.34	0.00114	0.917	2.03	2.39	2.56	12.74	16	6.53
chr8:101620563-101623165(+)	chr8	101620563	101623165	+	2603	0.126173	ENST00000395927	protein_coding	chr8:101492758-101666893:+	ENSG00000083307	GRHL2	grainyhead like transcription factor 2 [Source:HGNC Symbol;Acc:HGNC:2799]	Genebody		ENST00000395927		1.22	3.56	-2.34	0.00114	0.917	2.03	2.39	2.56	12.74	16	6.53
chr3:38404518-38409884(+)	chr3	38404518	38409884	+	5367	-0.0190476	ENST00000207870	protein_coding	chr3:38346785-38414985:+	ENSG00000093217	XYLB	xylulokinase [Source:HGNC Symbol;Acc:HGNC:12839]	Genebody		ENST00000207870		-0.65	2.95	-3.6	0.00123	1	0.68	0.6	0.64	14.4	3	5.8
chr3:38404518-38409884(+)	chr3	38404518	38409884	+	5367	-0.0190476	ENST00000650590	protein_coding	chr3:38346798-38420651:+	ENSG00000093217	XYLB	xylulokinase [Source:HGNC Symbol;Acc:HGNC:12839]	Genebody		ENST00000650590		-0.65	2.95	-3.6	0.00123	1	0.68	0.6	0.64	14.4	3	5.8
chr3:38404518-38409884(+)	chr3	38404518	38409884	+	5367	-0.0190476	ENST00000424034	nonsense_mediated_decay	chr3:38346808-38414976:+	ENSG00000093217	XYLB	xylulokinase [Source:HGNC Symbol;Acc:HGNC:12839]	Genebody		ENST00000424034		-0.65	2.95	-3.6	0.00123	1	0.68	0.6	0.64	14.4	3	5.8
chr3:38404518-38409884(+)	chr3	38404518	38409884	+	5367	-0.0190476	ENST00000649234	nonsense_mediated_decay	chr3:38346815-38413289:+	ENSG00000093217	XYLB	xylulokinase [Source:HGNC Symbol;Acc:HGNC:12839]	Genebody		ENST00000649234		-0.65	2.95	-3.6	0.00123	1	0.68	0.6	0.64	14.4	3	5.8
chr7:107985060-107990168(+)	chr7	107985060	107990168	+	5109	0.0557103	ENST00000679200	nonsense_mediated_decay	chr7:107923799-108002140:-	ENSG00000091136	LAMB1	laminin subunit beta 1 [Source:HGNC Symbol;Acc:HGNC:6486]	Genebody	genic_antisense			-0.65	2.9	-3.55	0.00127	1	0.68	0.6	0.64	9.97	3	9.43
chr7:107985060-107990168(+)	chr7	107985060	107990168	+	5109	0.0557103	ENST00000393561	protein_coding	chr7:107923799-108002140:-	ENSG00000091136	LAMB1	laminin subunit beta 1 [Source:HGNC Symbol;Acc:HGNC:6486]	Genebody	genic_antisense			-0.65	2.9	-3.55	0.00127	1	0.68	0.6	0.64	9.97	3	9.43
chr7:107985060-107990168(+)	chr7	107985060	107990168	+	5109	0.0557103	ENST00000677801	nonsense_mediated_decay	chr7:107923799-108002140:-	ENSG00000091136	LAMB1	laminin subunit beta 1 [Source:HGNC Symbol;Acc:HGNC:6486]	Genebody	genic_antisense			-0.65	2.9	-3.55	0.00127	1	0.68	0.6	0.64	9.97	3	9.43
chr7:107985060-107990168(+)	chr7	107985060	107990168	+	5109	0.0557103	ENST00000678698	nonsense_mediated_decay	chr7:107923799-108002140:-	ENSG00000091136	LAMB1	laminin subunit beta 1 [Source:HGNC Symbol;Acc:HGNC:6486]	Genebody	genic_antisense			-0.65	2.9	-3.55	0.00127	1	0.68	0.6	0.64	9.97	3	9.43
chr7:107985060-107990168(+)	chr7	107985060	107990168	+	5109	0.0557103	ENST00000222399	protein_coding	chr7:107923799-108003161:-	ENSG00000091136	LAMB1	laminin subunit beta 1 [Source:HGNC Symbol;Acc:HGNC:6486]	Genebody	genic_antisense			-0.65	2.9	-3.55	0.00127	1	0.68	0.6	0.64	9.97	3	9.43
chr7:107985060-107990168(+)	chr7	107985060	107990168	+	5109	0.0557103	ENST00000677101	nonsense_mediated_decay	chr7:107923799-108003203:-	ENSG00000091136	LAMB1	laminin subunit beta 1 [Source:HGNC Symbol;Acc:HGNC:6486]	Genebody	genic_antisense			-0.65	2.9	-3.55	0.00127	1	0.68	0.6	0.64	9.97	3	9.43
chr7:107985060-107990168(+)	chr7	107985060	107990168	+	5109	0.0557103	ENST00000676574	nonsense_mediated_decay	chr7:107923799-108003213:-	ENSG00000091136	LAMB1	laminin subunit beta 1 [Source:HGNC Symbol;Acc:HGNC:6486]	Genebody	genic_antisense			-0.65	2.9	-3.55	0.00127	1	0.68	0.6	0.64	9.97	3	9.43
chr7:107985060-107990168(+)	chr7	107985060	107990168	+	5109	0.0557103	ENST00000678892	nonsense_mediated_decay	chr7:107923799-108003213:-	ENSG00000091136	LAMB1	laminin subunit beta 1 [Source:HGNC Symbol;Acc:HGNC:6486]	Genebody	genic_antisense			-0.65	2.9	-3.55	0.00127	1	0.68	0.6	0.64	9.97	3	9.43
chr7:107985060-107990168(+)	chr7	107985060	107990168	+	5109	0.0557103	ENST00000677144	nonsense_mediated_decay	chr7:107923799-108003213:-	ENSG00000091136	LAMB1	laminin subunit beta 1 [Source:HGNC Symbol;Acc:HGNC:6486]	Genebody	genic_antisense			-0.65	2.9	-3.55	0.00127	1	0.68	0.6	0.64	9.97	3	9.43
chr7:107985060-107990168(+)	chr7	107985060	107990168	+	5109	0.0557103	ENST00000677793	protein_coding	chr7:107923799-108003213:-	ENSG00000091136	LAMB1	laminin subunit beta 1 [Source:HGNC Symbol;Acc:HGNC:6486]	Genebody	genic_antisense			-0.65	2.9	-3.55	0.00127	1	0.68	0.6	0.64	9.97	3	9.43
chr7:107985060-107990168(+)	chr7	107985060	107990168	+	5109	0.0557103	ENST00000677588	nonsense_mediated_decay	chr7:107923799-108003213:-	ENSG00000091136	LAMB1	laminin subunit beta 1 [Source:HGNC Symbol;Acc:HGNC:6486]	Genebody	genic_antisense			-0.65	2.9	-3.55	0.00127	1	0.68	0.6	0.64	9.97	3	9.43
chr7:107985060-107990168(+)	chr7	107985060	107990168	+	5109	0.0557103	ENST00000678704	nonsense_mediated_decay	chr7:107923799-108003213:-	ENSG00000091136	LAMB1	laminin subunit beta 1 [Source:HGNC Symbol;Acc:HGNC:6486]	Genebody	genic_antisense			-0.65	2.9	-3.55	0.00127	1	0.68	0.6	0.64	9.97	3	9.43
chr7:107985060-107990168(+)	chr7	107985060	107990168	+	5109	0.0557103	ENST00000676777	protein_coding	chr7:107928857-108003161:-	ENSG00000091136	LAMB1	laminin subunit beta 1 [Source:HGNC Symbol;Acc:HGNC:6486]	Genebody	genic_antisense			-0.65	2.9	-3.55	0.00127	1	0.68	0.6	0.64	9.97	3	9.43
chr7:107985060-107990168(+)	chr7	107985060	107990168	+	5109	0.0557103	ENST00000678346	nonsense_mediated_decay	chr7:107935374-108003191:-	ENSG00000091136	LAMB1	laminin subunit beta 1 [Source:HGNC Symbol;Acc:HGNC:6486]	Genebody	genic_antisense			-0.65	2.9	-3.55	0.00127	1	0.68	0.6	0.64	9.97	3	9.43
chr7:107985060-107990168(+)	chr7	107985060	107990168	+	5109	0.0557103	ENST00000676920	protein_coding	chr7:107942436-108002140:-	ENSG00000091136	LAMB1	laminin subunit beta 1 [Source:HGNC Symbol;Acc:HGNC:6486]	Genebody	genic_antisense			-0.65	2.9	-3.55	0.00127	1	0.68	0.6	0.64	9.97	3	9.43
chr7:107985060-107990168(+)	chr7	107985060	107990168	+	5109	0.0557103	ENST00000679244	protein_coding	chr7:107942436-108003213:-	ENSG00000091136	LAMB1	laminin subunit beta 1 [Source:HGNC Symbol;Acc:HGNC:6486]	Genebody	genic_antisense			-0.65	2.9	-3.55	0.00127	1	0.68	0.6	0.64	9.97	3	9.43
chr7:107985060-107990168(+)	chr7	107985060	107990168	+	5109	0.0557103	ENST00000393560	protein_coding	chr7:107959506-108003187:-	ENSG00000091136	LAMB1	laminin subunit beta 1 [Source:HGNC Symbol;Acc:HGNC:6486]	Genebody	genic_antisense			-0.65	2.9	-3.55	0.00127	1	0.68	0.6	0.64	9.97	3	9.43
chr7:107985060-107990168(+)	chr7	107985060	107990168	+	5109	0.0557103	ENST00000439976	protein_coding	chr7:107962905-108003176:-	ENSG00000091136	LAMB1	laminin subunit beta 1 [Source:HGNC Symbol;Acc:HGNC:6486]	Genebody	genic_antisense			-0.65	2.9	-3.55	0.00127	1	0.68	0.6	0.64	9.97	3	9.43
chr7:107985060-107990168(+)	chr7	107985060	107990168	+	5109	0.0557103	ENST00000677485	retained_intron	chr7:107923799-108003133:-	ENSG00000091136	LAMB1	laminin subunit beta 1 [Source:HGNC Symbol;Acc:HGNC:6486]	Genebody	genic_antisense			-0.65	2.9	-3.55	0.00127	1	0.68	0.6	0.64	9.97	3	9.43
chr7:107985060-107990168(+)	chr7	107985060	107990168	+	5109	0.0557103	ENST00000678232	retained_intron	chr7:107931217-108003213:-	ENSG00000091136	LAMB1	laminin subunit beta 1 [Source:HGNC Symbol;Acc:HGNC:6486]	Genebody	genic_antisense			-0.65	2.9	-3.55	0.00127	1	0.68	0.6	0.64	9.97	3	9.43
chr7:107985060-107990168(+)	chr7	107985060	107990168	+	5109	0.0557103	ENST00000677652	retained_intron	chr7:107935356-108003213:-	ENSG00000091136	LAMB1	laminin subunit beta 1 [Source:HGNC Symbol;Acc:HGNC:6486]	Genebody	genic_antisense			-0.65	2.9	-3.55	0.00127	1	0.68	0.6	0.64	9.97	3	9.43
chr7:107985060-107990168(+)	chr7	107985060	107990168	+	5109	0.0557103	ENST00000679173	retained_intron	chr7:107935392-108003213:-	ENSG00000091136	LAMB1	laminin subunit beta 1 [Source:HGNC Symbol;Acc:HGNC:6486]	Genebody	genic_antisense			-0.65	2.9	-3.55	0.00127	1	0.68	0.6	0.64	9.97	3	9.43
chr7:107985060-107990168(+)	chr7	107985060	107990168	+	5109	0.0557103	ENST00000678266	retained_intron	chr7:107950623-108002125:-	ENSG00000091136	LAMB1	laminin subunit beta 1 [Source:HGNC Symbol;Acc:HGNC:6486]	Genebody	genic_antisense			-0.65	2.9	-3.55	0.00127	1	0.68	0.6	0.64	9.97	3	9.43
chr7:107985060-107990168(+)	chr7	107985060	107990168	+	5109	0.0557103	ENST00000677994	retained_intron	chr7:107951159-108001936:-	ENSG00000091136	LAMB1	laminin subunit beta 1 [Source:HGNC Symbol;Acc:HGNC:6486]	Genebody	genic_antisense			-0.65	2.9	-3.55	0.00127	1	0.68	0.6	0.64	9.97	3	9.43
chr6:170397365-170400453(+)	chr6	170397365	170400453	+	3089	0.32726	ENST00000630384	protein_coding	chr6:170290703-170405348:+	ENSG00000112584	FAM120B	family with sequence similarity 120B [Source:HGNC Symbol;Acc:HGNC:21109]	Genebody		ENST00000630384		1.47	3.82	-2.35	0.00128	0.991	0.68	1.2	6.41	17.73	18	6.53
chr6:170397365-170400453(+)	chr6	170397365	170400453	+	3089	0.32726	ENST00000537664	protein_coding	chr6:170295321-170405076:+	ENSG00000112584	FAM120B	family with sequence similarity 120B [Source:HGNC Symbol;Acc:HGNC:21109]	Genebody		ENST00000537664		1.47	3.82	-2.35	0.00128	0.991	0.68	1.2	6.41	17.73	18	6.53
chr6:170397365-170400453(+)	chr6	170397365	170400453	+	3089	0.32726	ENST00000625626	protein_coding	chr6:170306758-170405642:+	ENSG00000112584	FAM120B	family with sequence similarity 120B [Source:HGNC Symbol;Acc:HGNC:21109]	Genebody		ENST00000625626		1.47	3.82	-2.35	0.00128	0.991	0.68	1.2	6.41	17.73	18	6.53
chr6:170397365-170400453(+)	chr6	170397365	170400453	+	3089	0.32726	ENST00000476287	protein_coding	chr6:170306758-170407067:+	ENSG00000112584	FAM120B	family with sequence similarity 120B [Source:HGNC Symbol;Acc:HGNC:21109]	Genebody		ENST00000476287		1.47	3.82	-2.35	0.00128	0.991	0.68	1.2	6.41	17.73	18	6.53
chr22:39521675-39522998(+)	chr22	39521675	39522998	+	1324	0.0695652	ENST00000674920	protein_coding	chr22:39520562-39522683:+	ENSG00000128272	ATF4	activating transcription factor 4 [Source:HGNC Symbol;Acc:HGNC:786]	Genebody;Terminator		ENST00000674920		1.09	3.56	-2.47	0.00129	0.991	0.68	0.6	5.13	12.74	14	8.7
chr22:39521675-39522998(+)	chr22	39521675	39522998	+	1324	0.0695652	ENST00000679776	protein_coding	chr22:39520563-39522602:+	ENSG00000128272	ATF4	activating transcription factor 4 [Source:HGNC Symbol;Acc:HGNC:786]	Terminator		ENST00000679776		1.09	3.56	-2.47	0.00129	0.991	0.68	0.6	5.13	12.74	14	8.7
chr22:39521675-39522998(+)	chr22	39521675	39522998	+	1324	0.0695652	ENST00000675582	protein_coding	chr22:39520564-39522602:+	ENSG00000128272	ATF4	activating transcription factor 4 [Source:HGNC Symbol;Acc:HGNC:786]	Terminator		ENST00000675582		1.09	3.56	-2.47	0.00129	0.991	0.68	0.6	5.13	12.74	14	8.7
chr22:39521675-39522998(+)	chr22	39521675	39522998	+	1324	0.0695652	ENST00000337304	protein_coding	chr22:39520564-39522683:+	ENSG00000128272	ATF4	activating transcription factor 4 [Source:HGNC Symbol;Acc:HGNC:786]	Genebody;Terminator		ENST00000337304		1.09	3.56	-2.47	0.00129	0.991	0.68	0.6	5.13	12.74	14	8.7
chr22:39521675-39522998(+)	chr22	39521675	39522998	+	1324	0.0695652	ENST00000676346	protein_coding	chr22:39520576-39522602:+	ENSG00000128272	ATF4	activating transcription factor 4 [Source:HGNC Symbol;Acc:HGNC:786]	Terminator		ENST00000676346		1.09	3.56	-2.47	0.00129	0.991	0.68	0.6	5.13	12.74	14	8.7
chr22:39521675-39522998(+)	chr22	39521675	39522998	+	1324	0.0695652	ENST00000396680	protein_coding	chr22:39520576-39522668:+	ENSG00000128272	ATF4	activating transcription factor 4 [Source:HGNC Symbol;Acc:HGNC:786]	Terminator		ENST00000396680		1.09	3.56	-2.47	0.00129	0.991	0.68	0.6	5.13	12.74	14	8.7
chr22:39521675-39522998(+)	chr22	39521675	39522998	+	1324	0.0695652	ENST00000680446	protein_coding	chr22:39520578-39522602:+	ENSG00000128272	ATF4	activating transcription factor 4 [Source:HGNC Symbol;Acc:HGNC:786]	Terminator		ENST00000680446		1.09	3.56	-2.47	0.00129	0.991	0.68	0.6	5.13	12.74	14	8.7
chr22:39521675-39522998(+)	chr22	39521675	39522998	+	1324	0.0695652	ENST00000674568	protein_coding	chr22:39520579-39522602:+	ENSG00000128272	ATF4	activating transcription factor 4 [Source:HGNC Symbol;Acc:HGNC:786]	Terminator		ENST00000674568		1.09	3.56	-2.47	0.00129	0.991	0.68	0.6	5.13	12.74	14	8.7
chr22:39521675-39522998(+)	chr22	39521675	39522998	+	1324	0.0695652	ENST00000680748	protein_coding	chr22:39520589-39521953:+	ENSG00000128272	ATF4	activating transcription factor 4 [Source:HGNC Symbol;Acc:HGNC:786]	Terminator		ENST00000680748		1.09	3.56	-2.47	0.00129	0.991	0.68	0.6	5.13	12.74	14	8.7
chr22:39521675-39522998(+)	chr22	39521675	39522998	+	1324	0.0695652	ENST00000674835	protein_coding	chr22:39520604-39522602:+	ENSG00000128272	ATF4	activating transcription factor 4 [Source:HGNC Symbol;Acc:HGNC:786]	Terminator		ENST00000674835		1.09	3.56	-2.47	0.00129	0.991	0.68	0.6	5.13	12.74	14	8.7
chr22:39521675-39522998(+)	chr22	39521675	39522998	+	1324	0.0695652	ENST00000404241	protein_coding	chr22:39519695-39522683:+	ENSG00000128272	ATF4	activating transcription factor 4 [Source:HGNC Symbol;Acc:HGNC:786]	Genebody;Terminator		ENST00000404241		1.09	3.56	-2.47	0.00129	0.991	0.68	0.6	5.13	12.74	14	8.7
chr5:37743777-37748355(-)	chr5	37743777	37748355	-	4579	0.0840198	ENST00000265107	protein_coding	chr5:37379318-37753435:+	ENSG00000082068	WDR70	WD repeat domain 70 [Source:HGNC Symbol;Acc:HGNC:25495]	Genebody	genic_antisense			-0.65	3	-3.64	0.00131	1	0.68	0.6	0.64	14.96	1	7.98
chr5:37743777-37748355(-)	chr5	37743777	37748355	-	4579	0.0840198	ENST00000511906	retained_intron	chr5:37379288-37752672:+	ENSG00000082068	WDR70	WD repeat domain 70 [Source:HGNC Symbol;Acc:HGNC:25495]	Genebody	genic_antisense			-0.65	3	-3.64	0.00131	1	0.68	0.6	0.64	14.96	1	7.98
chr5:37743777-37748355(-)	chr5	37743777	37748355	-	4579	0.0840198	ENST00000507136	retained_intron	chr5:37722643-37752672:+	ENSG00000082068	WDR70	WD repeat domain 70 [Source:HGNC Symbol;Acc:HGNC:25495]	Genebody	genic_antisense			-0.65	3	-3.64	0.00131	1	0.68	0.6	0.64	14.96	1	7.98
chr5:37743777-37748355(-)	chr5	37743777	37748355	-	4579	0.0840198	ENST00000508730	retained_intron	chr5:37724843-37752670:+	ENSG00000082068	WDR70	WD repeat domain 70 [Source:HGNC Symbol;Acc:HGNC:25495]	Genebody	genic_antisense			-0.65	3	-3.64	0.00131	1	0.68	0.6	0.64	14.96	1	7.98
chr5:136185283-136189092(+)	chr5	136185283	136189092	+	3810	0.163085	ENST00000513418	nonsense_mediated_decay	chr5:136174469-136188747:+	ENSG00000113658	SMAD5	SMAD family member 5 [Source:HGNC Symbol;Acc:HGNC:6771]	Genebody;Terminator		ENST00000513418		0.58	3.29	-2.71	0.00134	1	0.68	0.6	3.21	13.85	6	9.43
chr11:68538505-68542576(-)	chr11	68538505	68542576	-	4072	-0.199181	ENST00000529907	protein_coding	chr11:68460747-68554220:+	ENSG00000110075	PPP6R3	protein phosphatase 6 regulatory subunit 3 [Source:HGNC Symbol;Acc:HGNC:1173]	Genebody	genic_antisense			1.02	3.5	-2.48	0.00137	1	0.68	4.79	0.64	13.29	12	8.71
chr11:68538505-68542576(-)	chr11	68538505	68542576	-	4072	-0.199181	ENST00000534534	protein_coding	chr11:68460748-68613882:+	ENSG00000110075	PPP6R3	protein phosphatase 6 regulatory subunit 3 [Source:HGNC Symbol;Acc:HGNC:1173]	Genebody	genic_antisense			1.02	3.5	-2.48	0.00137	1	0.68	4.79	0.64	13.29	12	8.71
chr11:68538505-68542576(-)	chr11	68538505	68542576	-	4072	-0.199181	ENST00000524845	protein_coding	chr11:68460749-68613117:+	ENSG00000110075	PPP6R3	protein phosphatase 6 regulatory subunit 3 [Source:HGNC Symbol;Acc:HGNC:1173]	Genebody	genic_antisense			1.02	3.5	-2.48	0.00137	1	0.68	4.79	0.64	13.29	12	8.71
chr11:68538505-68542576(-)	chr11	68538505	68542576	-	4072	-0.199181	ENST00000393800	protein_coding	chr11:68460752-68615334:+	ENSG00000110075	PPP6R3	protein phosphatase 6 regulatory subunit 3 [Source:HGNC Symbol;Acc:HGNC:1173]	Genebody	genic_antisense			1.02	3.5	-2.48	0.00137	1	0.68	4.79	0.64	13.29	12	8.71
chr11:68538505-68542576(-)	chr11	68538505	68542576	-	4072	-0.199181	ENST00000265637	protein_coding	chr11:68460752-68615334:+	ENSG00000110075	PPP6R3	protein phosphatase 6 regulatory subunit 3 [Source:HGNC Symbol;Acc:HGNC:1173]	Genebody	genic_antisense			1.02	3.5	-2.48	0.00137	1	0.68	4.79	0.64	13.29	12	8.71
chr11:68538505-68542576(-)	chr11	68538505	68542576	-	4072	-0.199181	ENST00000524904	protein_coding	chr11:68460755-68614575:+	ENSG00000110075	PPP6R3	protein phosphatase 6 regulatory subunit 3 [Source:HGNC Symbol;Acc:HGNC:1173]	Genebody	genic_antisense			1.02	3.5	-2.48	0.00137	1	0.68	4.79	0.64	13.29	12	8.71
chr11:68538505-68542576(-)	chr11	68538505	68542576	-	4072	-0.199181	ENST00000393801	protein_coding	chr11:68460770-68615331:+	ENSG00000110075	PPP6R3	protein phosphatase 6 regulatory subunit 3 [Source:HGNC Symbol;Acc:HGNC:1173]	Genebody	genic_antisense			1.02	3.5	-2.48	0.00137	1	0.68	4.79	0.64	13.29	12	8.71
chr11:68538505-68542576(-)	chr11	68538505	68542576	-	4072	-0.199181	ENST00000265636	protein_coding	chr11:68460813-68615252:+	ENSG00000110075	PPP6R3	protein phosphatase 6 regulatory subunit 3 [Source:HGNC Symbol;Acc:HGNC:1173]	Genebody	genic_antisense			1.02	3.5	-2.48	0.00137	1	0.68	4.79	0.64	13.29	12	8.71
chr11:68538505-68542576(-)	chr11	68538505	68542576	-	4072	-0.199181	ENST00000529710	protein_coding	chr11:68460813-68615252:+	ENSG00000110075	PPP6R3	protein phosphatase 6 regulatory subunit 3 [Source:HGNC Symbol;Acc:HGNC:1173]	Genebody	genic_antisense			1.02	3.5	-2.48	0.00137	1	0.68	4.79	0.64	13.29	12	8.71
chr11:68538505-68542576(-)	chr11	68538505	68542576	-	4072	-0.199181	ENST00000527403	protein_coding	chr11:68519506-68615310:+	ENSG00000110075	PPP6R3	protein phosphatase 6 regulatory subunit 3 [Source:HGNC Symbol;Acc:HGNC:1173]	Genebody	genic_antisense			1.02	3.5	-2.48	0.00137	1	0.68	4.79	0.64	13.29	12	8.71
chr11:68538505-68542576(-)	chr11	68538505	68542576	-	4072	-0.199181	ENST00000531244	protein_coding	chr11:68535411-68551127:+	ENSG00000110075	PPP6R3	protein phosphatase 6 regulatory subunit 3 [Source:HGNC Symbol;Acc:HGNC:1173]	Genebody	genic_antisense			1.02	3.5	-2.48	0.00137	1	0.68	4.79	0.64	13.29	12	8.71
chr11:68538505-68542576(-)	chr11	68538505	68542576	-	4072	-0.199181	ENST00000529344	protein_coding	chr11:68460748-68537891:+	ENSG00000110075	PPP6R3	protein phosphatase 6 regulatory subunit 3 [Source:HGNC Symbol;Acc:HGNC:1173]	Terminator				1.02	3.5	-2.48	0.00137	1	0.68	4.79	0.64	13.29	12	8.71
chr11:68538505-68542576(-)	chr11	68538505	68542576	-	4072	-0.199181	ENST00000533127	protein_coding	chr11:68460747-68537781:+	ENSG00000110075	PPP6R3	protein phosphatase 6 regulatory subunit 3 [Source:HGNC Symbol;Acc:HGNC:1173]	Terminator				1.02	3.5	-2.48	0.00137	1	0.68	4.79	0.64	13.29	12	8.71
chr11:68538505-68542576(-)	chr11	68538505	68542576	-	4072	-0.199181	ENST00000528635	protein_coding	chr11:68460738-68537689:+	ENSG00000110075	PPP6R3	protein phosphatase 6 regulatory subunit 3 [Source:HGNC Symbol;Acc:HGNC:1173]	Terminator				1.02	3.5	-2.48	0.00137	1	0.68	4.79	0.64	13.29	12	8.71
chr11:68538505-68542576(-)	chr11	68538505	68542576	-	4072	-0.199181	ENST00000525050	retained_intron	chr11:68519563-68551219:+	ENSG00000110075	PPP6R3	protein phosphatase 6 regulatory subunit 3 [Source:HGNC Symbol;Acc:HGNC:1173]	Genebody	genic_antisense			1.02	3.5	-2.48	0.00137	1	0.68	4.79	0.64	13.29	12	8.71
chr11:68538505-68542576(-)	chr11	68538505	68542576	-	4072	-0.199181	ENST00000527069	retained_intron	chr11:68519635-68551220:+	ENSG00000110075	PPP6R3	protein phosphatase 6 regulatory subunit 3 [Source:HGNC Symbol;Acc:HGNC:1173]	Genebody	genic_antisense			1.02	3.5	-2.48	0.00137	1	0.68	4.79	0.64	13.29	12	8.71
chr11:68538505-68542576(-)	chr11	68538505	68542576	-	4072	-0.199181	ENST00000529172	retained_intron	chr11:68537816-68551219:+	ENSG00000110075	PPP6R3	protein phosphatase 6 regulatory subunit 3 [Source:HGNC Symbol;Acc:HGNC:1173]	Promoter;Genebody	promoter_antisense,genic_antisense			1.02	3.5	-2.48	0.00137	1	0.68	4.79	0.64	13.29	12	8.71
chr5:37743769-37748355(+)	chr5	37743769	37748355	+	4587	-0.0842451	ENST00000265107	protein_coding	chr5:37379318-37753435:+	ENSG00000082068	WDR70	WD repeat domain 70 [Source:HGNC Symbol;Acc:HGNC:25495]	Genebody		ENST00000265107		-0.65	3.02	-3.67	0.00137	1	0.68	0.6	0.64	16.06	1	7.25
chr5:37743769-37748355(+)	chr5	37743769	37748355	+	4587	-0.0842451	ENST00000511906	retained_intron	chr5:37379288-37752672:+	ENSG00000082068	WDR70	WD repeat domain 70 [Source:HGNC Symbol;Acc:HGNC:25495]	Genebody		ENST00000511906		-0.65	3.02	-3.67	0.00137	1	0.68	0.6	0.64	16.06	1	7.25
chr5:37743769-37748355(+)	chr5	37743769	37748355	+	4587	-0.0842451	ENST00000507136	retained_intron	chr5:37722643-37752672:+	ENSG00000082068	WDR70	WD repeat domain 70 [Source:HGNC Symbol;Acc:HGNC:25495]	Genebody		ENST00000507136		-0.65	3.02	-3.67	0.00137	1	0.68	0.6	0.64	16.06	1	7.25
chr5:37743769-37748355(+)	chr5	37743769	37748355	+	4587	-0.0842451	ENST00000508730	retained_intron	chr5:37724843-37752670:+	ENSG00000082068	WDR70	WD repeat domain 70 [Source:HGNC Symbol;Acc:HGNC:25495]	Genebody		ENST00000508730		-0.65	3.02	-3.67	0.00137	1	0.68	0.6	0.64	16.06	1	7.25
chr13:52026221-52031107(+)	chr13	52026221	52031107	+	4887	0.1509	ENST00000523764	protein_coding	chr13:52012398-52029657:+	ENSG00000253710	ALG11	ALG11 alpha-1,2-mannosyltransferase [Source:HGNC Symbol;Acc:HGNC:32456]	Genebody;Terminator		ENST00000523764		0.52	3.27	-2.75	0.00141	1	0.68	2.99	0.64	11.63	5	12.33
chr13:52026221-52031107(+)	chr13	52026221	52031107	+	4887	0.1509	ENST00000649340	protein_coding	chr13:52012398-52032190:+	ENSG00000253710	ALG11	ALG11 alpha-1,2-mannosyltransferase [Source:HGNC Symbol;Acc:HGNC:32456]	Genebody		ENST00000649340		0.52	3.27	-2.75	0.00141	1	0.68	2.99	0.64	11.63	5	12.33
chr13:52026221-52031107(+)	chr13	52026221	52031107	+	4887	0.1509	ENST00000679544	protein_coding	chr13:52012398-52033532:+	ENSG00000253710	ALG11	ALG11 alpha-1,2-mannosyltransferase [Source:HGNC Symbol;Acc:HGNC:32456]	Genebody		ENST00000679544		0.52	3.27	-2.75	0.00141	1	0.68	2.99	0.64	11.63	5	12.33
chr13:52026221-52031107(+)	chr13	52026221	52031107	+	4887	0.1509	ENST00000681047	nonsense_mediated_decay	chr13:52012398-52033540:+	ENSG00000253710	ALG11	ALG11 alpha-1,2-mannosyltransferase [Source:HGNC Symbol;Acc:HGNC:32456]	Genebody		ENST00000681047		0.52	3.27	-2.75	0.00141	1	0.68	2.99	0.64	11.63	5	12.33
chr13:52026221-52031107(+)	chr13	52026221	52031107	+	4887	0.1509	ENST00000681053	protein_coding	chr13:52012398-52033540:+	ENSG00000253710	ALG11	ALG11 alpha-1,2-mannosyltransferase [Source:HGNC Symbol;Acc:HGNC:32456]	Genebody		ENST00000681053		0.52	3.27	-2.75	0.00141	1	0.68	2.99	0.64	11.63	5	12.33
chr13:52026221-52031107(+)	chr13	52026221	52031107	+	4887	0.1509	ENST00000681145	protein_coding	chr13:52012411-52029554:+	ENSG00000253710	ALG11	ALG11 alpha-1,2-mannosyltransferase [Source:HGNC Symbol;Acc:HGNC:32456]	Genebody;Terminator		ENST00000681145		0.52	3.27	-2.75	0.00141	1	0.68	2.99	0.64	11.63	5	12.33
chr13:52026221-52031107(+)	chr13	52026221	52031107	+	4887	0.1509	ENST00000679359	nonsense_mediated_decay	chr13:52012411-52033540:+	ENSG00000253710	ALG11	ALG11 alpha-1,2-mannosyltransferase [Source:HGNC Symbol;Acc:HGNC:32456]	Genebody		ENST00000679359		0.52	3.27	-2.75	0.00141	1	0.68	2.99	0.64	11.63	5	12.33
chr13:52026221-52031107(+)	chr13	52026221	52031107	+	4887	0.1509	ENST00000649708	protein_coding	chr13:52012391-52054316:+	ENSG00000253710	ALG11	ALG11 alpha-1,2-mannosyltransferase [Source:HGNC Symbol;Acc:HGNC:32456]	Genebody		ENST00000649708		0.52	3.27	-2.75	0.00141	1	0.68	2.99	0.64	11.63	5	12.33
chr13:52026221-52031107(+)	chr13	52026221	52031107	+	4887	0.1509	ENST00000521508	protein_coding	chr13:52012398-52033600:+	ENSG00000253710	ALG11	ALG11 alpha-1,2-mannosyltransferase [Source:HGNC Symbol;Acc:HGNC:32456]	Genebody		ENST00000521508		0.52	3.27	-2.75	0.00141	1	0.68	2.99	0.64	11.63	5	12.33
chr13:52026221-52031107(+)	chr13	52026221	52031107	+	4887	0.1509	ENST00000521776	protein_coding	chr13:52024691-52033600:+	ENSG00000253797	UTP14C	UTP14C small subunit processome component [Source:HGNC Symbol;Acc:HGNC:20321]	Genebody		ENST00000521776		0.52	3.27	-2.75	0.00141	1	0.68	2.99	0.64	11.63	5	12.33
chr13:52026221-52031107(+)	chr13	52026221	52031107	+	4887	0.1509	ENST00000650049	nonsense_mediated_decay	chr13:52012413-52028689:+	ENSG00000253710	ALG11	ALG11 alpha-1,2-mannosyltransferase [Source:HGNC Symbol;Acc:HGNC:32456]	Genebody;Terminator		ENST00000650049		0.52	3.27	-2.75	0.00141	1	0.68	2.99	0.64	11.63	5	12.33
chr13:52026221-52031107(+)	chr13	52026221	52031107	+	4887	0.1509	ENST00000680058	retained_intron	chr13:52023828-52033540:+	ENSG00000253710	ALG11	ALG11 alpha-1,2-mannosyltransferase [Source:HGNC Symbol;Acc:HGNC:32456]	Genebody		ENST00000680058		0.52	3.27	-2.75	0.00141	1	0.68	2.99	0.64	11.63	5	12.33
chr13:52026221-52031107(+)	chr13	52026221	52031107	+	4887	0.1509	ENST00000649651	retained_intron	chr13:52014565-52033540:+	ENSG00000253710	ALG11	ALG11 alpha-1,2-mannosyltransferase [Source:HGNC Symbol;Acc:HGNC:32456]	Genebody		ENST00000649651		0.52	3.27	-2.75	0.00141	1	0.68	2.99	0.64	11.63	5	12.33
chr13:52026221-52031107(+)	chr13	52026221	52031107	+	4887	0.1509	ENST00000519151	retained_intron	chr13:52020569-52028749:+	ENSG00000253710	ALG11	ALG11 alpha-1,2-mannosyltransferase [Source:HGNC Symbol;Acc:HGNC:32456]	Genebody;Terminator		ENST00000519151		0.52	3.27	-2.75	0.00141	1	0.68	2.99	0.64	11.63	5	12.33
chr6:7582054-7584790(+)	chr6	7582054	7584790	+	2737	0.130285	ENST00000418664	protein_coding	chr6:7541617-7586572:+	ENSG00000096696	DSP	desmoplakin [Source:HGNC Symbol;Acc:HGNC:3052]	Genebody		ENST00000418664		-0.65	2.98	-3.63	0.00143	1	0.68	0.6	0.64	16.62	2	5.08
chr6:7582054-7584790(+)	chr6	7582054	7584790	+	2737	0.130285	ENST00000379802	protein_coding	chr6:7541671-7586714:+	ENSG00000096696	DSP	desmoplakin [Source:HGNC Symbol;Acc:HGNC:3052]	Genebody		ENST00000379802		-0.65	2.98	-3.63	0.00143	1	0.68	0.6	0.64	16.62	2	5.08
chr14:39180411-39181975(-)	chr14	39180411	39181975	-	1565	-0.251863	ENST00000216832	protein_coding	chr14:39175254-39183220:+	ENSG00000100941	PNN	pinin, desmosome associated protein [Source:HGNC Symbol;Acc:HGNC:9162]	Genebody	genic_antisense			3.87	5	-1.13	0.00144	1	10.83	11.96	21.16	40.99	27	28.29
chr14:39180411-39181975(-)	chr14	39180411	39181975	-	1565	-0.251863	ENST00000553331	protein_coding	chr14:39175183-39179246:+	ENSG00000100941	PNN	pinin, desmosome associated protein [Source:HGNC Symbol;Acc:HGNC:9162]	Terminator				3.87	5	-1.13	0.00144	1	10.83	11.96	21.16	40.99	27	28.29
chr14:39180411-39181975(-)	chr14	39180411	39181975	-	1565	-0.251863	ENST00000554902	retained_intron	chr14:39179002-39180701:+	ENSG00000100941	PNN	pinin, desmosome associated protein [Source:HGNC Symbol;Acc:HGNC:9162]	Terminator				3.87	5	-1.13	0.00144	1	10.83	11.96	21.16	40.99	27	28.29
chr3:42634686-42640149(+)	chr3	42634686	42640149	+	5464	0.0853994	ENST00000429888	nonsense_mediated_decay	chr3:42600682-42648735:+	ENSG00000114857	NKTR	natural killer cell triggering receptor [Source:HGNC Symbol;Acc:HGNC:7833]	Genebody		ENST00000429888	ENST00000438017;ENST00000434363;ENST00000668806;ENST00000702423;ENST00000445452;ENST00000653434	1.26	3.53	-2.27	0.00146	1	3.38	0.6	3.21	10.52	14	10.16
chr3:42634686-42640149(+)	chr3	42634686	42640149	+	5464	0.0853994	ENST00000232978	protein_coding	chr3:42600686-42648735:+	ENSG00000114857	NKTR	natural killer cell triggering receptor [Source:HGNC Symbol;Acc:HGNC:7833]	Genebody		ENST00000232978	ENST00000438017;ENST00000434363;ENST00000668806;ENST00000702423;ENST00000445452;ENST00000653434	1.26	3.53	-2.27	0.00146	1	3.38	0.6	3.21	10.52	14	10.16
chr3:42634686-42640149(+)	chr3	42634686	42640149	+	5464	0.0853994	ENST00000468735	retained_intron	chr3:42600655-42638226:+	ENSG00000114857	NKTR	natural killer cell triggering receptor [Source:HGNC Symbol;Acc:HGNC:7833]	Genebody;Terminator		ENST00000468735		1.26	3.53	-2.27	0.00146	1	3.38	0.6	3.21	10.52	14	10.16
chr3:42634686-42640149(+)	chr3	42634686	42640149	+	5464	0.0853994	ENST00000702423	lncRNA	chr3:42601961-42654388:-	ENSG00000230084	ZBTB47-AS1	ZBTB47 and NKTR antisense RNA 1 [Source:HGNC Symbol;Acc:HGNC:41174]	Genebody	genic_antisense			1.26	3.53	-2.27	0.00146	1	3.38	0.6	3.21	10.52	14	10.16
chr3:42634686-42640149(+)	chr3	42634686	42640149	+	5464	0.0853994	ENST00000438017	lncRNA	chr3:42601963-42654388:-	ENSG00000230084	ZBTB47-AS1	ZBTB47 and NKTR antisense RNA 1 [Source:HGNC Symbol;Acc:HGNC:41174]	Genebody	genic_antisense			1.26	3.53	-2.27	0.00146	1	3.38	0.6	3.21	10.52	14	10.16
chr3:42634686-42640149(+)	chr3	42634686	42640149	+	5464	0.0853994	ENST00000445452	lncRNA	chr3:42612290-42654388:-	ENSG00000230084	ZBTB47-AS1	ZBTB47 and NKTR antisense RNA 1 [Source:HGNC Symbol;Acc:HGNC:41174]	Genebody	genic_antisense			1.26	3.53	-2.27	0.00146	1	3.38	0.6	3.21	10.52	14	10.16
chr3:42634686-42640149(+)	chr3	42634686	42640149	+	5464	0.0853994	ENST00000465584	retained_intron	chr3:42619819-42638219:+	ENSG00000114857	NKTR	natural killer cell triggering receptor [Source:HGNC Symbol;Acc:HGNC:7833]	Genebody;Terminator		ENST00000465584		1.26	3.53	-2.27	0.00146	1	3.38	0.6	3.21	10.52	14	10.16
chr3:42634686-42640149(+)	chr3	42634686	42640149	+	5464	0.0853994	ENST00000653434	lncRNA	chr3:42621446-42654051:-	ENSG00000230084	ZBTB47-AS1	ZBTB47 and NKTR antisense RNA 1 [Source:HGNC Symbol;Acc:HGNC:41174]	Genebody	genic_antisense			1.26	3.53	-2.27	0.00146	1	3.38	0.6	3.21	10.52	14	10.16
chr3:42634686-42640149(+)	chr3	42634686	42640149	+	5464	0.0853994	ENST00000668806	lncRNA	chr3:42623385-42654156:-	ENSG00000230084	ZBTB47-AS1	ZBTB47 and NKTR antisense RNA 1 [Source:HGNC Symbol;Acc:HGNC:41174]	Genebody	genic_antisense			1.26	3.53	-2.27	0.00146	1	3.38	0.6	3.21	10.52	14	10.16
chr3:42634686-42640149(+)	chr3	42634686	42640149	+	5464	0.0853994	ENST00000434363	lncRNA	chr3:42632428-42654388:-	ENSG00000230084	ZBTB47-AS1	ZBTB47 and NKTR antisense RNA 1 [Source:HGNC Symbol;Acc:HGNC:41174]	Genebody	genic_antisense			1.26	3.53	-2.27	0.00146	1	3.38	0.6	3.21	10.52	14	10.16
chr3:42634686-42640149(+)	chr3	42634686	42640149	+	5464	0.0853994	ENST00000472258	retained_intron	chr3:42635080-42637156:+	ENSG00000114857	NKTR	natural killer cell triggering receptor [Source:HGNC Symbol;Acc:HGNC:7833]	Promoter;Genebody;Terminator		ENST00000472258		1.26	3.53	-2.27	0.00146	1	3.38	0.6	3.21	10.52	14	10.16
chr3:42634686-42640149(+)	chr3	42634686	42640149	+	5464	0.0853994	ENST00000498730	retained_intron	chr3:42627186-42637035:+	ENSG00000114857	NKTR	natural killer cell triggering receptor [Source:HGNC Symbol;Acc:HGNC:7833]	Genebody;Terminator		ENST00000498730		1.26	3.53	-2.27	0.00146	1	3.38	0.6	3.21	10.52	14	10.16
chr3:42634686-42640149(+)	chr3	42634686	42640149	+	5464	0.0853994	ENST00000460807	retained_intron	chr3:42633209-42637000:+	ENSG00000114857	NKTR	natural killer cell triggering receptor [Source:HGNC Symbol;Acc:HGNC:7833]	Genebody;Terminator		ENST00000460807		1.26	3.53	-2.27	0.00146	1	3.38	0.6	3.21	10.52	14	10.16
chr3:42634686-42640149(+)	chr3	42634686	42640149	+	5464	0.0853994	ENST00000508351	retained_intron	chr3:42633209-42635481:+	ENSG00000114857	NKTR	natural killer cell triggering receptor [Source:HGNC Symbol;Acc:HGNC:7833]	Terminator		ENST00000508351		1.26	3.53	-2.27	0.00146	1	3.38	0.6	3.21	10.52	14	10.16
chr3:42634686-42640149(+)	chr3	42634686	42640149	+	5464	0.0853994	ENST00000464315	retained_intron	chr3:42633637-42635057:+	ENSG00000114857	NKTR	natural killer cell triggering receptor [Source:HGNC Symbol;Acc:HGNC:7833]	Terminator		ENST00000464315		1.26	3.53	-2.27	0.00146	1	3.38	0.6	3.21	10.52	14	10.16
chr3:42634686-42640149(+)	chr3	42634686	42640149	+	5464	0.0853994	ENST00000472127	retained_intron	chr3:42631033-42633112:+	ENSG00000114857	NKTR	natural killer cell triggering receptor [Source:HGNC Symbol;Acc:HGNC:7833]	Terminator				1.26	3.53	-2.27	0.00146	1	3.38	0.6	3.21	10.52	14	10.16
chr6:151347669-151353991(+)	chr6	151347669	151353991	+	6323	0.129487	ENST00000354675	protein_coding	chr6:151325688-151356773:+	ENSG00000131016	AKAP12	A-kinase anchoring protein 12 [Source:HGNC Symbol;Acc:HGNC:370]	Genebody		ENST00000354675		4.38	5.88	-1.5	0.00146	1	12.18	15.55	34.62	73.67	51	52.23
chr6:151347669-151353991(+)	chr6	151347669	151353991	+	6323	0.129487	ENST00000359755	protein_coding	chr6:151341686-151356773:+	ENSG00000131016	AKAP12	A-kinase anchoring protein 12 [Source:HGNC Symbol;Acc:HGNC:370]	Genebody		ENST00000359755		4.38	5.88	-1.5	0.00146	1	12.18	15.55	34.62	73.67	51	52.23
chr6:151347669-151353991(+)	chr6	151347669	151353991	+	6323	0.129487	ENST00000402676	protein_coding	chr6:151239967-151358559:+	ENSG00000131016	AKAP12	A-kinase anchoring protein 12 [Source:HGNC Symbol;Acc:HGNC:370]	Genebody		ENST00000402676		4.38	5.88	-1.5	0.00146	1	12.18	15.55	34.62	73.67	51	52.23
chr6:151347669-151353991(+)	chr6	151347669	151353991	+	6323	0.129487	ENST00000253332	protein_coding	chr6:151240374-151356773:+	ENSG00000131016	AKAP12	A-kinase anchoring protein 12 [Source:HGNC Symbol;Acc:HGNC:370]	Genebody		ENST00000253332		4.38	5.88	-1.5	0.00146	1	12.18	15.55	34.62	73.67	51	52.23
chr6:109746160-109750029(-)	chr6	109746160	109750029	-	3870	-0.265743	ENST00000675122	nonsense_mediated_decay	chr6:109691216-109825431:+	ENSG00000112367	FIG4	FIG4 phosphoinositide 5-phosphatase [Source:HGNC Symbol;Acc:HGNC:16873]	Genebody	genic_antisense			1.1	3.45	-2.35	0.00148	1	3.38	2.39	0.64	9.97	14	8.71
chr6:109746160-109750029(-)	chr6	109746160	109750029	-	3870	-0.265743	ENST00000675726	protein_coding	chr6:109691249-109825407:+	ENSG00000112367	FIG4	FIG4 phosphoinositide 5-phosphatase [Source:HGNC Symbol;Acc:HGNC:16873]	Genebody	genic_antisense			1.1	3.45	-2.35	0.00148	1	3.38	2.39	0.64	9.97	14	8.71
chr6:109746160-109750029(-)	chr6	109746160	109750029	-	3870	-0.265743	ENST00000674575	nonsense_mediated_decay	chr6:109691265-109825291:+	ENSG00000112367	FIG4	FIG4 phosphoinositide 5-phosphatase [Source:HGNC Symbol;Acc:HGNC:16873]	Genebody	genic_antisense			1.1	3.45	-2.35	0.00148	1	3.38	2.39	0.64	9.97	14	8.71
chr6:109746160-109750029(-)	chr6	109746160	109750029	-	3870	-0.265743	ENST00000674933	protein_coding	chr6:109691265-109825371:+	ENSG00000112367	FIG4	FIG4 phosphoinositide 5-phosphatase [Source:HGNC Symbol;Acc:HGNC:16873]	Genebody	genic_antisense			1.1	3.45	-2.35	0.00148	1	3.38	2.39	0.64	9.97	14	8.71
chr6:109746160-109750029(-)	chr6	109746160	109750029	-	3870	-0.265743	ENST00000674778	nonsense_mediated_decay	chr6:109691265-109825410:+	ENSG00000112367	FIG4	FIG4 phosphoinositide 5-phosphatase [Source:HGNC Symbol;Acc:HGNC:16873]	Genebody	genic_antisense			1.1	3.45	-2.35	0.00148	1	3.38	2.39	0.64	9.97	14	8.71
chr6:109746160-109750029(-)	chr6	109746160	109750029	-	3870	-0.265743	ENST00000676442	protein_coding	chr6:109691265-109825414:+	ENSG00000112367	FIG4	FIG4 phosphoinositide 5-phosphatase [Source:HGNC Symbol;Acc:HGNC:16873]	Genebody	genic_antisense			1.1	3.45	-2.35	0.00148	1	3.38	2.39	0.64	9.97	14	8.71
chr6:109746160-109750029(-)	chr6	109746160	109750029	-	3870	-0.265743	ENST00000676037	nonsense_mediated_decay	chr6:109691265-109825422:+	ENSG00000112367	FIG4	FIG4 phosphoinositide 5-phosphatase [Source:HGNC Symbol;Acc:HGNC:16873]	Genebody	genic_antisense			1.1	3.45	-2.35	0.00148	1	3.38	2.39	0.64	9.97	14	8.71
chr6:109746160-109750029(-)	chr6	109746160	109750029	-	3870	-0.265743	ENST00000674657	nonsense_mediated_decay	chr6:109691279-109825406:+	ENSG00000112367	FIG4	FIG4 phosphoinositide 5-phosphatase [Source:HGNC Symbol;Acc:HGNC:16873]	Genebody	genic_antisense			1.1	3.45	-2.35	0.00148	1	3.38	2.39	0.64	9.97	14	8.71
chr6:109746160-109750029(-)	chr6	109746160	109750029	-	3870	-0.265743	ENST00000675991	nonsense_mediated_decay	chr6:109691280-109825427:+	ENSG00000112367	FIG4	FIG4 phosphoinositide 5-phosphatase [Source:HGNC Symbol;Acc:HGNC:16873]	Genebody	genic_antisense			1.1	3.45	-2.35	0.00148	1	3.38	2.39	0.64	9.97	14	8.71
chr6:109746160-109750029(-)	chr6	109746160	109750029	-	3870	-0.265743	ENST00000675009	nonsense_mediated_decay	chr6:109691281-109825199:+	ENSG00000112367	FIG4	FIG4 phosphoinositide 5-phosphatase [Source:HGNC Symbol;Acc:HGNC:16873]	Genebody	genic_antisense			1.1	3.45	-2.35	0.00148	1	3.38	2.39	0.64	9.97	14	8.71
chr6:109746160-109750029(-)	chr6	109746160	109750029	-	3870	-0.265743	ENST00000674744	protein_coding	chr6:109691281-109825391:+	ENSG00000112367	FIG4	FIG4 phosphoinositide 5-phosphatase [Source:HGNC Symbol;Acc:HGNC:16873]	Genebody	genic_antisense			1.1	3.45	-2.35	0.00148	1	3.38	2.39	0.64	9.97	14	8.71
chr6:109746160-109750029(-)	chr6	109746160	109750029	-	3870	-0.265743	ENST00000675426	nonsense_mediated_decay	chr6:109691286-109825355:+	ENSG00000112367	FIG4	FIG4 phosphoinositide 5-phosphatase [Source:HGNC Symbol;Acc:HGNC:16873]	Genebody	genic_antisense			1.1	3.45	-2.35	0.00148	1	3.38	2.39	0.64	9.97	14	8.71
chr6:109746160-109750029(-)	chr6	109746160	109750029	-	3870	-0.265743	ENST00000674783	nonsense_mediated_decay	chr6:109691286-109825405:+	ENSG00000112367	FIG4	FIG4 phosphoinositide 5-phosphatase [Source:HGNC Symbol;Acc:HGNC:16873]	Genebody	genic_antisense			1.1	3.45	-2.35	0.00148	1	3.38	2.39	0.64	9.97	14	8.71
chr6:109746160-109750029(-)	chr6	109746160	109750029	-	3870	-0.265743	ENST00000675523	protein_coding	chr6:109691286-109825426:+	ENSG00000112367	FIG4	FIG4 phosphoinositide 5-phosphatase [Source:HGNC Symbol;Acc:HGNC:16873]	Genebody	genic_antisense			1.1	3.45	-2.35	0.00148	1	3.38	2.39	0.64	9.97	14	8.71
chr6:109746160-109750029(-)	chr6	109746160	109750029	-	3870	-0.265743	ENST00000675552	nonsense_mediated_decay	chr6:109691286-109829119:+	ENSG00000112367	FIG4	FIG4 phosphoinositide 5-phosphatase [Source:HGNC Symbol;Acc:HGNC:16873]	Genebody	genic_antisense			1.1	3.45	-2.35	0.00148	1	3.38	2.39	0.64	9.97	14	8.71
chr6:109746160-109750029(-)	chr6	109746160	109750029	-	3870	-0.265743	ENST00000675714	protein_coding	chr6:109691288-109791772:+	ENSG00000112367	FIG4	FIG4 phosphoinositide 5-phosphatase [Source:HGNC Symbol;Acc:HGNC:16873]	Genebody	genic_antisense			1.1	3.45	-2.35	0.00148	1	3.38	2.39	0.64	9.97	14	8.71
chr6:109746160-109750029(-)	chr6	109746160	109750029	-	3870	-0.265743	ENST00000675004	nonsense_mediated_decay	chr6:109691288-109825210:+	ENSG00000112367	FIG4	FIG4 phosphoinositide 5-phosphatase [Source:HGNC Symbol;Acc:HGNC:16873]	Genebody	genic_antisense			1.1	3.45	-2.35	0.00148	1	3.38	2.39	0.64	9.97	14	8.71
chr6:109746160-109750029(-)	chr6	109746160	109750029	-	3870	-0.265743	ENST00000675887	nonsense_mediated_decay	chr6:109691296-109792603:+	ENSG00000112367	FIG4	FIG4 phosphoinositide 5-phosphatase [Source:HGNC Symbol;Acc:HGNC:16873]	Genebody	genic_antisense			1.1	3.45	-2.35	0.00148	1	3.38	2.39	0.64	9.97	14	8.71
chr6:109746160-109750029(-)	chr6	109746160	109750029	-	3870	-0.265743	ENST00000674644	protein_coding	chr6:109691296-109792606:+	ENSG00000112367	FIG4	FIG4 phosphoinositide 5-phosphatase [Source:HGNC Symbol;Acc:HGNC:16873]	Genebody	genic_antisense			1.1	3.45	-2.35	0.00148	1	3.38	2.39	0.64	9.97	14	8.71
chr6:109746160-109750029(-)	chr6	109746160	109750029	-	3870	-0.265743	ENST00000675284	protein_coding	chr6:109691296-109797302:+	ENSG00000112367	FIG4	FIG4 phosphoinositide 5-phosphatase [Source:HGNC Symbol;Acc:HGNC:16873]	Genebody	genic_antisense			1.1	3.45	-2.35	0.00148	1	3.38	2.39	0.64	9.97	14	8.71
chr6:109746160-109750029(-)	chr6	109746160	109750029	-	3870	-0.265743	ENST00000674956	nonsense_mediated_decay	chr6:109691296-109825396:+	ENSG00000112367	FIG4	FIG4 phosphoinositide 5-phosphatase [Source:HGNC Symbol;Acc:HGNC:16873]	Genebody	genic_antisense			1.1	3.45	-2.35	0.00148	1	3.38	2.39	0.64	9.97	14	8.71
chr6:109746160-109750029(-)	chr6	109746160	109750029	-	3870	-0.265743	ENST00000674641	protein_coding	chr6:109691296-109825410:+	ENSG00000112367	FIG4	FIG4 phosphoinositide 5-phosphatase [Source:HGNC Symbol;Acc:HGNC:16873]	Genebody	genic_antisense			1.1	3.45	-2.35	0.00148	1	3.38	2.39	0.64	9.97	14	8.71
chr6:109746160-109750029(-)	chr6	109746160	109750029	-	3870	-0.265743	ENST00000674569	nonsense_mediated_decay	chr6:109691296-109825412:+	ENSG00000112367	FIG4	FIG4 phosphoinositide 5-phosphatase [Source:HGNC Symbol;Acc:HGNC:16873]	Genebody	genic_antisense			1.1	3.45	-2.35	0.00148	1	3.38	2.39	0.64	9.97	14	8.71
chr6:109746160-109750029(-)	chr6	109746160	109750029	-	3870	-0.265743	ENST00000674930	nonsense_mediated_decay	chr6:109691296-109825424:+	ENSG00000112367	FIG4	FIG4 phosphoinositide 5-phosphatase [Source:HGNC Symbol;Acc:HGNC:16873]	Genebody	genic_antisense			1.1	3.45	-2.35	0.00148	1	3.38	2.39	0.64	9.97	14	8.71
chr6:109746160-109750029(-)	chr6	109746160	109750029	-	3870	-0.265743	ENST00000230124	protein_coding	chr6:109691296-109825426:+	ENSG00000112367	FIG4	FIG4 phosphoinositide 5-phosphatase [Source:HGNC Symbol;Acc:HGNC:16873]	Genebody	genic_antisense			1.1	3.45	-2.35	0.00148	1	3.38	2.39	0.64	9.97	14	8.71
chr6:109746160-109750029(-)	chr6	109746160	109750029	-	3870	-0.265743	ENST00000675772	protein_coding	chr6:109691296-109878098:+	ENSG00000112367	FIG4	FIG4 phosphoinositide 5-phosphatase [Source:HGNC Symbol;Acc:HGNC:16873]	Genebody	genic_antisense			1.1	3.45	-2.35	0.00148	1	3.38	2.39	0.64	9.97	14	8.71
chr6:109746160-109750029(-)	chr6	109746160	109750029	-	3870	-0.265743	ENST00000675973	protein_coding	chr6:109691312-109767027:+	ENSG00000112367	FIG4	FIG4 phosphoinositide 5-phosphatase [Source:HGNC Symbol;Acc:HGNC:16873]	Genebody	genic_antisense			1.1	3.45	-2.35	0.00148	1	3.38	2.39	0.64	9.97	14	8.71
chr6:109746160-109750029(-)	chr6	109746160	109750029	-	3870	-0.265743	ENST00000675681	protein_coding	chr6:109691312-109767208:+	ENSG00000112367	FIG4	FIG4 phosphoinositide 5-phosphatase [Source:HGNC Symbol;Acc:HGNC:16873]	Genebody	genic_antisense			1.1	3.45	-2.35	0.00148	1	3.38	2.39	0.64	9.97	14	8.71
chr6:109746160-109750029(-)	chr6	109746160	109750029	-	3870	-0.265743	ENST00000675096	protein_coding	chr6:109691312-109825339:+	ENSG00000112367	FIG4	FIG4 phosphoinositide 5-phosphatase [Source:HGNC Symbol;Acc:HGNC:16873]	Genebody	genic_antisense			1.1	3.45	-2.35	0.00148	1	3.38	2.39	0.64	9.97	14	8.71
chr6:109746160-109750029(-)	chr6	109746160	109750029	-	3870	-0.265743	ENST00000674649	nonsense_mediated_decay	chr6:109691312-109825352:+	ENSG00000112367	FIG4	FIG4 phosphoinositide 5-phosphatase [Source:HGNC Symbol;Acc:HGNC:16873]	Genebody	genic_antisense			1.1	3.45	-2.35	0.00148	1	3.38	2.39	0.64	9.97	14	8.71
chr6:109746160-109750029(-)	chr6	109746160	109750029	-	3870	-0.265743	ENST00000674571	nonsense_mediated_decay	chr6:109691312-109825400:+	ENSG00000112367	FIG4	FIG4 phosphoinositide 5-phosphatase [Source:HGNC Symbol;Acc:HGNC:16873]	Genebody	genic_antisense			1.1	3.45	-2.35	0.00148	1	3.38	2.39	0.64	9.97	14	8.71
chr6:109746160-109750029(-)	chr6	109746160	109750029	-	3870	-0.265743	ENST00000675311	nonsense_mediated_decay	chr6:109691312-109825414:+	ENSG00000112367	FIG4	FIG4 phosphoinositide 5-phosphatase [Source:HGNC Symbol;Acc:HGNC:16873]	Genebody	genic_antisense			1.1	3.45	-2.35	0.00148	1	3.38	2.39	0.64	9.97	14	8.71
chr6:109746160-109750029(-)	chr6	109746160	109750029	-	3870	-0.265743	ENST00000676021	nonsense_mediated_decay	chr6:109691312-109825705:+	ENSG00000112367	FIG4	FIG4 phosphoinositide 5-phosphatase [Source:HGNC Symbol;Acc:HGNC:16873]	Genebody	genic_antisense			1.1	3.45	-2.35	0.00148	1	3.38	2.39	0.64	9.97	14	8.71
chr6:109746160-109750029(-)	chr6	109746160	109750029	-	3870	-0.265743	ENST00000675831	protein_coding	chr6:109691313-109825312:+	ENSG00000112367	FIG4	FIG4 phosphoinositide 5-phosphatase [Source:HGNC Symbol;Acc:HGNC:16873]	Genebody	genic_antisense			1.1	3.45	-2.35	0.00148	1	3.38	2.39	0.64	9.97	14	8.71
chr6:109746160-109750029(-)	chr6	109746160	109750029	-	3870	-0.265743	ENST00000674557	nonsense_mediated_decay	chr6:109691315-109825404:+	ENSG00000112367	FIG4	FIG4 phosphoinositide 5-phosphatase [Source:HGNC Symbol;Acc:HGNC:16873]	Genebody	genic_antisense			1.1	3.45	-2.35	0.00148	1	3.38	2.39	0.64	9.97	14	8.71
chr6:109746160-109750029(-)	chr6	109746160	109750029	-	3870	-0.265743	ENST00000674884	protein_coding	chr6:109691315-109825405:+	ENSG00000112367	FIG4	FIG4 phosphoinositide 5-phosphatase [Source:HGNC Symbol;Acc:HGNC:16873]	Genebody	genic_antisense			1.1	3.45	-2.35	0.00148	1	3.38	2.39	0.64	9.97	14	8.71
chr6:109746160-109750029(-)	chr6	109746160	109750029	-	3870	-0.265743	ENST00000415980	protein_coding	chr6:109691317-109825339:+	ENSG00000112367	FIG4	FIG4 phosphoinositide 5-phosphatase [Source:HGNC Symbol;Acc:HGNC:16873]	Genebody	genic_antisense			1.1	3.45	-2.35	0.00148	1	3.38	2.39	0.64	9.97	14	8.71
chr6:109746160-109750029(-)	chr6	109746160	109750029	-	3870	-0.265743	ENST00000675153	nonsense_mediated_decay	chr6:109691323-109828785:+	ENSG00000112367	FIG4	FIG4 phosphoinositide 5-phosphatase [Source:HGNC Symbol;Acc:HGNC:16873]	Genebody	genic_antisense			1.1	3.45	-2.35	0.00148	1	3.38	2.39	0.64	9.97	14	8.71
chr6:109746160-109750029(-)	chr6	109746160	109750029	-	3870	-0.265743	ENST00000675994	nonsense_mediated_decay	chr6:109691417-109825383:+	ENSG00000112367	FIG4	FIG4 phosphoinositide 5-phosphatase [Source:HGNC Symbol;Acc:HGNC:16873]	Genebody	genic_antisense			1.1	3.45	-2.35	0.00148	1	3.38	2.39	0.64	9.97	14	8.71
chr6:109746160-109750029(-)	chr6	109746160	109750029	-	3870	-0.265743	ENST00000675272	retained_intron	chr6:109736773-109825426:+	ENSG00000112367	FIG4	FIG4 phosphoinositide 5-phosphatase [Source:HGNC Symbol;Acc:HGNC:16873]	Genebody	genic_antisense			1.1	3.45	-2.35	0.00148	1	3.38	2.39	0.64	9.97	14	8.71
chr6:109746160-109750029(-)	chr6	109746160	109750029	-	3870	-0.265743	ENST00000674532	retained_intron	chr6:109691266-109825375:+	ENSG00000112367	FIG4	FIG4 phosphoinositide 5-phosphatase [Source:HGNC Symbol;Acc:HGNC:16873]	Genebody	genic_antisense			1.1	3.45	-2.35	0.00148	1	3.38	2.39	0.64	9.97	14	8.71
chr6:109746160-109750029(-)	chr6	109746160	109750029	-	3870	-0.265743	ENST00000676136	retained_intron	chr6:109691296-109825381:+	ENSG00000112367	FIG4	FIG4 phosphoinositide 5-phosphatase [Source:HGNC Symbol;Acc:HGNC:16873]	Genebody	genic_antisense			1.1	3.45	-2.35	0.00148	1	3.38	2.39	0.64	9.97	14	8.71
chr6:109746160-109750029(-)	chr6	109746160	109750029	-	3870	-0.265743	ENST00000674830	retained_intron	chr6:109691465-109764419:+	ENSG00000112367	FIG4	FIG4 phosphoinositide 5-phosphatase [Source:HGNC Symbol;Acc:HGNC:16873]	Genebody	genic_antisense			1.1	3.45	-2.35	0.00148	1	3.38	2.39	0.64	9.97	14	8.71
chr8:131960564-131964037(+)	chr8	131960564	131964037	+	3474	-0.0434153	ENST00000254624	protein_coding	chr8:131904093-132013642:+	ENSG00000132294	EFR3A	EFR3 homolog A [Source:HGNC Symbol;Acc:HGNC:28970]	Genebody		ENST00000254624		-0.25	3.01	-3.27	0.00155	1	0.68	1.2	0.64	12.74	2	9.43
chr8:131960564-131964037(+)	chr8	131960564	131964037	+	3474	-0.0434153	ENST00000637848	protein_coding	chr8:131938225-132010895:+	ENSG00000132294	EFR3A	EFR3 homolog A [Source:HGNC Symbol;Acc:HGNC:28970]	Genebody		ENST00000637848		-0.25	3.01	-3.27	0.00155	1	0.68	1.2	0.64	12.74	2	9.43
chr8:131960564-131964037(+)	chr8	131960564	131964037	+	3474	-0.0434153	ENST00000519656	protein_coding	chr8:131939901-132013642:+	ENSG00000132294	EFR3A	EFR3 homolog A [Source:HGNC Symbol;Acc:HGNC:28970]	Genebody		ENST00000519656		-0.25	3.01	-3.27	0.00155	1	0.68	1.2	0.64	12.74	2	9.43
chr16:72095051-72099399(+)	chr16	72095051	72099399	+	4349	0.214391	ENST00000579387	nonsense_mediated_decay	chr16:72093847-72112903:+	ENSG00000140829	DHX38	DEAH-box helicase 38 [Source:HGNC Symbol;Acc:HGNC:17211]	Genebody		ENST00000579387		-0.65	2.8	-3.44	0.00166	1	0.68	0.6	0.64	8.31	6	6.53
chr16:72095051-72099399(+)	chr16	72095051	72099399	+	4349	0.214391	ENST00000268482	protein_coding	chr16:72093847-72112912:+	ENSG00000140829	DHX38	DEAH-box helicase 38 [Source:HGNC Symbol;Acc:HGNC:17211]	Genebody		ENST00000268482		-0.65	2.8	-3.44	0.00166	1	0.68	0.6	0.64	8.31	6	6.53
chr16:72095051-72099399(+)	chr16	72095051	72099399	+	4349	0.214391	ENST00000566794	protein_coding	chr16:72093613-72096912:+	ENSG00000140829	DHX38	DEAH-box helicase 38 [Source:HGNC Symbol;Acc:HGNC:17211]	Genebody;Terminator		ENST00000566794		-0.65	2.8	-3.44	0.00166	1	0.68	0.6	0.64	8.31	6	6.53
chr16:72095051-72099399(+)	chr16	72095051	72099399	+	4349	0.214391	ENST00000566489	protein_coding	chr16:72093924-72096867:+	ENSG00000140829	DHX38	DEAH-box helicase 38 [Source:HGNC Symbol;Acc:HGNC:17211]	Genebody;Terminator		ENST00000566489		-0.65	2.8	-3.44	0.00166	1	0.68	0.6	0.64	8.31	6	6.53
chr16:72095051-72099399(+)	chr16	72095051	72099399	+	4349	0.214391	ENST00000426362	protein_coding	chr16:72086397-72094431:-	ENSG00000140830	TXNL4B	thioredoxin like 4B [Source:HGNC Symbol;Acc:HGNC:26041]	Promoter	promoter_antisense		ENST00000564307;ENST00000563650	-0.65	2.8	-3.44	0.00166	1	0.68	0.6	0.64	8.31	6	6.53
chr16:72095051-72099399(+)	chr16	72095051	72099399	+	4349	0.214391	ENST00000423037	protein_coding	chr16:72084859-72093869:-	ENSG00000140830	TXNL4B	thioredoxin like 4B [Source:HGNC Symbol;Acc:HGNC:26041]	Promoter	promoter_antisense		ENST00000564307;ENST00000563650	-0.65	2.8	-3.44	0.00166	1	0.68	0.6	0.64	8.31	6	6.53
chr16:72095051-72099399(+)	chr16	72095051	72099399	+	4349	0.214391	ENST00000569767	protein_coding	chr16:72088987-72093869:-	ENSG00000140830	TXNL4B	thioredoxin like 4B [Source:HGNC Symbol;Acc:HGNC:26041]	Promoter	promoter_antisense		ENST00000564307;ENST00000563650	-0.65	2.8	-3.44	0.00166	1	0.68	0.6	0.64	8.31	6	6.53
chr16:72095051-72099399(+)	chr16	72095051	72099399	+	4349	0.214391	ENST00000268483	protein_coding	chr16:72084857-72093620:-	ENSG00000140830	TXNL4B	thioredoxin like 4B [Source:HGNC Symbol;Acc:HGNC:26041]	Promoter	promoter_antisense		ENST00000564307;ENST00000563650	-0.65	2.8	-3.44	0.00166	1	0.68	0.6	0.64	8.31	6	6.53
chr16:72095051-72099399(+)	chr16	72095051	72099399	+	4349	0.214391	ENST00000562153	protein_coding	chr16:72044289-72093557:-	ENSG00000140830	TXNL4B	thioredoxin like 4B [Source:HGNC Symbol;Acc:HGNC:26041]	Promoter	promoter_antisense		ENST00000564307;ENST00000563650	-0.65	2.8	-3.44	0.00166	1	0.68	0.6	0.64	8.31	6	6.53
chr16:72095051-72099399(+)	chr16	72095051	72099399	+	4349	0.214391	ENST00000565171	nonsense_mediated_decay	chr16:72086715-72093552:-	ENSG00000140830	TXNL4B	thioredoxin like 4B [Source:HGNC Symbol;Acc:HGNC:26041]	Promoter	promoter_antisense		ENST00000564307;ENST00000563650	-0.65	2.8	-3.44	0.00166	1	0.68	0.6	0.64	8.31	6	6.53
chr16:72095051-72099399(+)	chr16	72095051	72099399	+	4349	0.214391	ENST00000564307	retained_intron	chr16:72096927-72099826:+	ENSG00000140829	DHX38	DEAH-box helicase 38 [Source:HGNC Symbol;Acc:HGNC:17211]	Promoter;Genebody;Terminator		ENST00000564307		-0.65	2.8	-3.44	0.00166	1	0.68	0.6	0.64	8.31	6	6.53
chr16:72095051-72099399(+)	chr16	72095051	72099399	+	4349	0.214391	ENST00000563650	retained_intron	chr16:72097160-72099888:+	ENSG00000140829	DHX38	DEAH-box helicase 38 [Source:HGNC Symbol;Acc:HGNC:17211]	Promoter;Genebody;Terminator		ENST00000563650		-0.65	2.8	-3.44	0.00166	1	0.68	0.6	0.64	8.31	6	6.53
chr16:72095051-72099399(+)	chr16	72095051	72099399	+	4349	0.214391	ENST00000566329	retained_intron	chr16:72101082-72103921:+	ENSG00000140829	DHX38	DEAH-box helicase 38 [Source:HGNC Symbol;Acc:HGNC:17211]	Promoter				-0.65	2.8	-3.44	0.00166	1	0.68	0.6	0.64	8.31	6	6.53
chr2:230796471-230806738(+)	chr2	230796471	230806738	+	10268	0.0801865	ENST00000258418	protein_coding	chr2:230712842-230821075:+	ENSG00000135932	CAB39	calcium binding protein 39 [Source:HGNC Symbol;Acc:HGNC:20292]	Genebody		ENST00000258418		0.94	4.31	-3.36	0.00166	1	0.68	0.6	4.49	31.57	6	21.76
chr2:230796471-230806738(+)	chr2	230796471	230806738	+	10268	0.0801865	ENST00000410084	protein_coding	chr2:230713548-230818704:+	ENSG00000135932	CAB39	calcium binding protein 39 [Source:HGNC Symbol;Acc:HGNC:20292]	Genebody		ENST00000410084		0.94	4.31	-3.36	0.00166	1	0.68	0.6	4.49	31.57	6	21.76
chr2:230796471-230806738(+)	chr2	230796471	230806738	+	10268	0.0801865	ENST00000409788	protein_coding	chr2:230713548-230818750:+	ENSG00000135932	CAB39	calcium binding protein 39 [Source:HGNC Symbol;Acc:HGNC:20292]	Genebody		ENST00000409788		0.94	4.31	-3.36	0.00166	1	0.68	0.6	4.49	31.57	6	21.76
chr2:230796471-230806738(+)	chr2	230796471	230806738	+	10268	0.0801865	ENST00000478152	retained_intron	chr2:230790898-230799124:+	ENSG00000135932	CAB39	calcium binding protein 39 [Source:HGNC Symbol;Acc:HGNC:20292]	Genebody;Terminator		ENST00000478152		0.94	4.31	-3.36	0.00166	1	0.68	0.6	4.49	31.57	6	21.76
chr12:4337709-4349266(-)	chr12	4337709	4349266	-	11558	-0.0306803	ENST00000648100	nonsense_mediated_decay	chr12:4273762-4405490:+	ENSG00000285901		novel transcript	Genebody	genic_antisense			1.83	3.93	-2.1	0.00171	1	0.68	3.59	6.41	25.48	13	7.25
chr12:4337709-4349266(-)	chr12	4337709	4349266	-	11558	-0.0306803	ENST00000674624	nonsense_mediated_decay	chr12:4273762-4405490:+	ENSG00000285901		novel transcript	Genebody	genic_antisense			1.83	3.93	-2.1	0.00171	1	0.68	3.59	6.41	25.48	13	7.25
chr12:4337709-4349266(-)	chr12	4337709	4349266	-	11558	-0.0306803	ENST00000635110	protein_coding	chr12:4307763-4354549:+	ENSG00000078237	TIGAR	TP53 induced glycolysis regulatory phosphatase [Source:HGNC Symbol;Acc:HGNC:1185]	Genebody	genic_antisense			1.83	3.93	-2.1	0.00171	1	0.68	3.59	6.41	25.48	13	7.25
chr12:4337709-4349266(-)	chr12	4337709	4349266	-	11558	-0.0306803	ENST00000179259	protein_coding	chr12:4321213-4360028:+	ENSG00000078237	TIGAR	TP53 induced glycolysis regulatory phosphatase [Source:HGNC Symbol;Acc:HGNC:1185]	Genebody	genic_antisense			1.83	3.93	-2.1	0.00171	1	0.68	3.59	6.41	25.48	13	7.25
chr1:212080681-212083842(-)	chr1	212080681	212083842	-	3162	-0.31746	ENST00000542077	protein_coding	chr1:212035553-212105006:+	ENSG00000143476	DTL	denticleless E3 ubiquitin protein ligase homolog [Source:HGNC Symbol;Acc:HGNC:30288]	Genebody	genic_antisense			1.07	3.37	-2.3	0.00172	1	2.03	2.99	1.28	9.42	10	11.61
chr1:212080681-212083842(-)	chr1	212080681	212083842	-	3162	-0.31746	ENST00000366991	protein_coding	chr1:212035748-212105013:+	ENSG00000143476	DTL	denticleless E3 ubiquitin protein ligase homolog [Source:HGNC Symbol;Acc:HGNC:30288]	Genebody	genic_antisense			1.07	3.37	-2.3	0.00172	1	2.03	2.99	1.28	9.42	10	11.61
chr22:19724675-19727056(-)	chr22	19724675	19727056	-	2382	-0.414815	ENST00000431044	nonsense_mediated_decay	chr22:19718469-19724772:+	ENSG00000284874		novel transcript	Terminator				-0.65	2.78	-3.43	0.00173	1	0.68	0.6	0.64	9.42	4	7.25
chr22:19724675-19727056(-)	chr22	19724675	19727056	-	2382	-0.414815	ENST00000366425	protein_coding	chr22:19723539-19724771:+	ENSG00000203618	GP1BB	glycoprotein Ib platelet subunit beta [Source:HGNC Symbol;Acc:HGNC:4440]	Terminator				-0.65	2.78	-3.43	0.00173	1	0.68	0.6	0.64	9.42	4	7.25
chr22:19724675-19727056(-)	chr22	19724675	19727056	-	2382	-0.414815	ENST00000455843	nonsense_mediated_decay	chr22:19717220-19724216:+	ENSG00000284874		novel transcript	Terminator				-0.65	2.78	-3.43	0.00173	1	0.68	0.6	0.64	9.42	4	7.25
chr22:19724675-19727056(-)	chr22	19724675	19727056	-	2382	-0.414815	ENST00000455784	protein_coding	chr22:19714503-19723319:+	ENSG00000184702	SEPTIN5	septin 5 [Source:HGNC Symbol;Acc:HGNC:9164]	Terminator				-0.65	2.78	-3.43	0.00173	1	0.68	0.6	0.64	9.42	4	7.25
chr22:19724675-19727056(-)	chr22	19724675	19727056	-	2382	-0.414815	ENST00000406172	nonsense_mediated_decay	chr22:19714529-19723319:+	ENSG00000184702	SEPTIN5	septin 5 [Source:HGNC Symbol;Acc:HGNC:9164]	Terminator				-0.65	2.78	-3.43	0.00173	1	0.68	0.6	0.64	9.42	4	7.25
chr22:19724675-19727056(-)	chr22	19724675	19727056	-	2382	-0.414815	ENST00000438754	protein_coding	chr22:19718458-19723319:+	ENSG00000184702	SEPTIN5	septin 5 [Source:HGNC Symbol;Acc:HGNC:9164]	Terminator				-0.65	2.78	-3.43	0.00173	1	0.68	0.6	0.64	9.42	4	7.25
chr22:19724675-19727056(-)	chr22	19724675	19727056	-	2382	-0.414815	ENST00000406395	protein_coding	chr22:19714504-19723274:+	ENSG00000184702	SEPTIN5	septin 5 [Source:HGNC Symbol;Acc:HGNC:9164]	Terminator				-0.65	2.78	-3.43	0.00173	1	0.68	0.6	0.64	9.42	4	7.25
chr22:19724675-19727056(-)	chr22	19724675	19727056	-	2382	-0.414815	ENST00000470814	retained_intron	chr22:19720554-19724224:+	ENSG00000184702	SEPTIN5	septin 5 [Source:HGNC Symbol;Acc:HGNC:9164]	Terminator				-0.65	2.78	-3.43	0.00173	1	0.68	0.6	0.64	9.42	4	7.25
chr11:65712992-65720883(+)	chr11	65712992	65720883	+	7892	0.00863244	ENST00000377046	protein_coding	chr11:65711996-65719604:+	ENSG00000172977	KAT5	lysine acetyltransferase 5 [Source:HGNC Symbol;Acc:HGNC:5275]	Promoter;Genebody;Terminator		ENST00000377046	ENST00000644198;ENST00000643214;ENST00000646597;ENST00000642430;ENST00000530192;ENST00000533698;ENST00000528220	1.86	3.94	-2.08	0.00175	1	5.41	4.19	1.28	28.8	7	10.16
chr11:65712992-65720883(+)	chr11	65712992	65720883	+	7892	0.00863244	ENST00000352980	protein_coding	chr11:65712018-65719604:+	ENSG00000172977	KAT5	lysine acetyltransferase 5 [Source:HGNC Symbol;Acc:HGNC:5275]	Promoter;Genebody;Terminator		ENST00000352980	ENST00000644198;ENST00000643214;ENST00000646597;ENST00000642430;ENST00000530192;ENST00000533698;ENST00000528220	1.86	3.94	-2.08	0.00175	1	5.41	4.19	1.28	28.8	7	10.16
chr11:65712992-65720883(+)	chr11	65712992	65720883	+	7892	0.00863244	ENST00000530446	protein_coding	chr11:65712239-65719364:+	ENSG00000172977	KAT5	lysine acetyltransferase 5 [Source:HGNC Symbol;Acc:HGNC:5275]	Promoter;Genebody;Terminator		ENST00000530446	ENST00000644198;ENST00000643214;ENST00000646597;ENST00000642430;ENST00000530192;ENST00000533698;ENST00000528220	1.86	3.94	-2.08	0.00175	1	5.41	4.19	1.28	28.8	7	10.16
chr11:65712992-65720883(+)	chr11	65712992	65720883	+	7892	0.00863244	ENST00000341318	protein_coding	chr11:65712252-65719604:+	ENSG00000172977	KAT5	lysine acetyltransferase 5 [Source:HGNC Symbol;Acc:HGNC:5275]	Promoter;Genebody;Terminator		ENST00000341318	ENST00000644198;ENST00000643214;ENST00000646597;ENST00000642430;ENST00000530192;ENST00000533698;ENST00000528220	1.86	3.94	-2.08	0.00175	1	5.41	4.19	1.28	28.8	7	10.16
chr11:65712992-65720883(+)	chr11	65712992	65720883	+	7892	0.00863244	ENST00000534650	protein_coding	chr11:65712620-65719603:+	ENSG00000172977	KAT5	lysine acetyltransferase 5 [Source:HGNC Symbol;Acc:HGNC:5275]	Promoter;Genebody;Terminator		ENST00000534650	ENST00000644198;ENST00000643214;ENST00000646597;ENST00000642430;ENST00000530192;ENST00000533698;ENST00000528220	1.86	3.94	-2.08	0.00175	1	5.41	4.19	1.28	28.8	7	10.16
chr11:65712992-65720883(+)	chr11	65712992	65720883	+	7892	0.00863244	ENST00000534482	nonsense_mediated_decay	chr11:65715080-65720798:-	ENSG00000172922	RNASEH2C	ribonuclease H2 subunit C [Source:HGNC Symbol;Acc:HGNC:24116]	Promoter;Genebody;Terminator	promoter_antisense,genic_antisense		ENST00000525600;ENST00000532042;ENST00000527544;ENST00000533441	1.86	3.94	-2.08	0.00175	1	5.41	4.19	1.28	28.8	7	10.16
chr11:65712992-65720883(+)	chr11	65712992	65720883	+	7892	0.00863244	ENST00000308418	protein_coding	chr11:65717673-65720798:-	ENSG00000172922	RNASEH2C	ribonuclease H2 subunit C [Source:HGNC Symbol;Acc:HGNC:24116]	Promoter;Genebody;Terminator	promoter_antisense,genic_antisense		ENST00000525600;ENST00000532042;ENST00000527544;ENST00000533441	1.86	3.94	-2.08	0.00175	1	5.41	4.19	1.28	28.8	7	10.16
chr11:65712992-65720883(+)	chr11	65712992	65720883	+	7892	0.00863244	ENST00000531596	nonsense_mediated_decay	chr11:65717709-65720798:-	ENSG00000172922	RNASEH2C	ribonuclease H2 subunit C [Source:HGNC Symbol;Acc:HGNC:24116]	Promoter;Genebody;Terminator	promoter_antisense,genic_antisense		ENST00000525600;ENST00000532042;ENST00000527544;ENST00000533441	1.86	3.94	-2.08	0.00175	1	5.41	4.19	1.28	28.8	7	10.16
chr11:65712992-65720883(+)	chr11	65712992	65720883	+	7892	0.00863244	ENST00000644142	nonsense_mediated_decay	chr11:65717715-65720803:-	ENSG00000172922	RNASEH2C	ribonuclease H2 subunit C [Source:HGNC Symbol;Acc:HGNC:24116]	Promoter;Genebody;Terminator	promoter_antisense,genic_antisense		ENST00000525600;ENST00000532042;ENST00000527544;ENST00000533441	1.86	3.94	-2.08	0.00175	1	5.41	4.19	1.28	28.8	7	10.16
chr11:65712992-65720883(+)	chr11	65712992	65720883	+	7892	0.00863244	ENST00000533596	protein_coding	chr11:65718706-65719603:+	ENSG00000172977	KAT5	lysine acetyltransferase 5 [Source:HGNC Symbol;Acc:HGNC:5275]	Promoter;Terminator		ENST00000533596	ENST00000644198;ENST00000643214;ENST00000646597;ENST00000642430;ENST00000530192;ENST00000533698;ENST00000528220	1.86	3.94	-2.08	0.00175	1	5.41	4.19	1.28	28.8	7	10.16
chr11:65712992-65720883(+)	chr11	65712992	65720883	+	7892	0.00863244	ENST00000531880	protein_coding	chr11:65712500-65714729:+	ENSG00000172977	KAT5	lysine acetyltransferase 5 [Source:HGNC Symbol;Acc:HGNC:5275]	Promoter;Genebody;Terminator		ENST00000531880	ENST00000644198;ENST00000643214;ENST00000646597;ENST00000642430;ENST00000530192;ENST00000533698;ENST00000528220	1.86	3.94	-2.08	0.00175	1	5.41	4.19	1.28	28.8	7	10.16
chr11:65712992-65720883(+)	chr11	65712992	65720883	+	7892	0.00863244	ENST00000534681	protein_coding	chr11:65712805-65714673:+	ENSG00000172977	KAT5	lysine acetyltransferase 5 [Source:HGNC Symbol;Acc:HGNC:5275]	Promoter;Terminator		ENST00000534681	ENST00000644198;ENST00000643214;ENST00000646597;ENST00000642430;ENST00000530192;ENST00000533698;ENST00000528220	1.86	3.94	-2.08	0.00175	1	5.41	4.19	1.28	28.8	7	10.16
chr11:65712992-65720883(+)	chr11	65712992	65720883	+	7892	0.00863244	ENST00000528198	protein_coding	chr11:65712496-65714645:+	ENSG00000172977	KAT5	lysine acetyltransferase 5 [Source:HGNC Symbol;Acc:HGNC:5275]	Promoter;Genebody;Terminator		ENST00000528198	ENST00000644198;ENST00000643214;ENST00000646597;ENST00000642430;ENST00000530192;ENST00000533698;ENST00000528220	1.86	3.94	-2.08	0.00175	1	5.41	4.19	1.28	28.8	7	10.16
chr11:65712992-65720883(+)	chr11	65712992	65720883	+	7892	0.00863244	ENST00000534104	protein_coding	chr11:65712246-65714584:+	ENSG00000172977	KAT5	lysine acetyltransferase 5 [Source:HGNC Symbol;Acc:HGNC:5275]	Promoter;Genebody;Terminator		ENST00000534104	ENST00000644198;ENST00000643214;ENST00000646597;ENST00000642430;ENST00000530192;ENST00000533698;ENST00000528220	1.86	3.94	-2.08	0.00175	1	5.41	4.19	1.28	28.8	7	10.16
chr11:65712992-65720883(+)	chr11	65712992	65720883	+	7892	0.00863244	ENST00000527610	protein_coding	chr11:65719721-65720801:-	ENSG00000172922	RNASEH2C	ribonuclease H2 subunit C [Source:HGNC Symbol;Acc:HGNC:24116]	Promoter;Terminator	promoter_antisense		ENST00000525600;ENST00000532042;ENST00000527544;ENST00000533441	1.86	3.94	-2.08	0.00175	1	5.41	4.19	1.28	28.8	7	10.16
chr11:65712992-65720883(+)	chr11	65712992	65720883	+	7892	0.00863244	ENST00000530605	protein_coding	chr11:65712378-65713664:+	ENSG00000172977	KAT5	lysine acetyltransferase 5 [Source:HGNC Symbol;Acc:HGNC:5275]	Promoter;Terminator		ENST00000530605	ENST00000644198;ENST00000643214;ENST00000646597;ENST00000642430;ENST00000530192;ENST00000533698;ENST00000528220	1.86	3.94	-2.08	0.00175	1	5.41	4.19	1.28	28.8	7	10.16
chr11:65712992-65720883(+)	chr11	65712992	65720883	+	7892	0.00863244	ENST00000644198	retained_intron	chr11:65714005-65720486:-	ENSG00000172922	RNASEH2C	ribonuclease H2 subunit C [Source:HGNC Symbol;Acc:HGNC:24116]	Promoter;Genebody;Terminator	promoter_antisense,genic_antisense			1.86	3.94	-2.08	0.00175	1	5.41	4.19	1.28	28.8	7	10.16
chr11:65712992-65720883(+)	chr11	65712992	65720883	+	7892	0.00863244	ENST00000646597	retained_intron	chr11:65715001-65720526:-	ENSG00000172922	RNASEH2C	ribonuclease H2 subunit C [Source:HGNC Symbol;Acc:HGNC:24116]	Promoter;Genebody;Terminator	promoter_antisense,genic_antisense			1.86	3.94	-2.08	0.00175	1	5.41	4.19	1.28	28.8	7	10.16
chr11:65712992-65720883(+)	chr11	65712992	65720883	+	7892	0.00863244	ENST00000643214	retained_intron	chr11:65717709-65720586:-	ENSG00000172922	RNASEH2C	ribonuclease H2 subunit C [Source:HGNC Symbol;Acc:HGNC:24116]	Promoter;Genebody;Terminator	promoter_antisense,genic_antisense			1.86	3.94	-2.08	0.00175	1	5.41	4.19	1.28	28.8	7	10.16
chr11:65712992-65720883(+)	chr11	65712992	65720883	+	7892	0.00863244	ENST00000528220	retained_intron	chr11:65717709-65720818:-	ENSG00000172922	RNASEH2C	ribonuclease H2 subunit C [Source:HGNC Symbol;Acc:HGNC:24116]	Promoter;Genebody;Terminator	promoter_antisense,genic_antisense			1.86	3.94	-2.08	0.00175	1	5.41	4.19	1.28	28.8	7	10.16
chr11:65712992-65720883(+)	chr11	65712992	65720883	+	7892	0.00863244	ENST00000642430	retained_intron	chr11:65717738-65720482:-	ENSG00000172922	RNASEH2C	ribonuclease H2 subunit C [Source:HGNC Symbol;Acc:HGNC:24116]	Promoter;Genebody;Terminator	promoter_antisense,genic_antisense			1.86	3.94	-2.08	0.00175	1	5.41	4.19	1.28	28.8	7	10.16
chr11:65712992-65720883(+)	chr11	65712992	65720883	+	7892	0.00863244	ENST00000533441	retained_intron	chr11:65716233-65717048:+	ENSG00000172977	KAT5	lysine acetyltransferase 5 [Source:HGNC Symbol;Acc:HGNC:5275]	Promoter;Terminator		ENST00000533441		1.86	3.94	-2.08	0.00175	1	5.41	4.19	1.28	28.8	7	10.16
chr11:65712992-65720883(+)	chr11	65712992	65720883	+	7892	0.00863244	ENST00000525600	retained_intron	chr11:65718344-65719070:+	ENSG00000172977	KAT5	lysine acetyltransferase 5 [Source:HGNC Symbol;Acc:HGNC:5275]	Promoter;Terminator		ENST00000525600		1.86	3.94	-2.08	0.00175	1	5.41	4.19	1.28	28.8	7	10.16
chr11:65712992-65720883(+)	chr11	65712992	65720883	+	7892	0.00863244	ENST00000533698	retained_intron	chr11:65718536-65720468:-	ENSG00000172922	RNASEH2C	ribonuclease H2 subunit C [Source:HGNC Symbol;Acc:HGNC:24116]	Promoter;Terminator	promoter_antisense			1.86	3.94	-2.08	0.00175	1	5.41	4.19	1.28	28.8	7	10.16
chr11:65712992-65720883(+)	chr11	65712992	65720883	+	7892	0.00863244	ENST00000527544	retained_intron	chr11:65712424-65714938:+	ENSG00000172977	KAT5	lysine acetyltransferase 5 [Source:HGNC Symbol;Acc:HGNC:5275]	Promoter;Genebody;Terminator		ENST00000527544		1.86	3.94	-2.08	0.00175	1	5.41	4.19	1.28	28.8	7	10.16
chr11:65712992-65720883(+)	chr11	65712992	65720883	+	7892	0.00863244	ENST00000530192	retained_intron	chr11:65720054-65720798:-	ENSG00000172922	RNASEH2C	ribonuclease H2 subunit C [Source:HGNC Symbol;Acc:HGNC:24116]	Promoter;Terminator	promoter_antisense			1.86	3.94	-2.08	0.00175	1	5.41	4.19	1.28	28.8	7	10.16
chr11:65712992-65720883(+)	chr11	65712992	65720883	+	7892	0.00863244	ENST00000532042	retained_intron	chr11:65712051-65713319:+	ENSG00000172977	KAT5	lysine acetyltransferase 5 [Source:HGNC Symbol;Acc:HGNC:5275]	Promoter;Terminator		ENST00000532042		1.86	3.94	-2.08	0.00175	1	5.41	4.19	1.28	28.8	7	10.16
chr11:10757073-10760328(-)	chr11	10757073	10760328	-	3256	-0.241899	ENST00000361367	protein_coding	chr11:10751246-10779746:+	ENSG00000198730	CTR9	CTR9 homolog, Paf1/RNA polymerase II complex component [Source:HGNC Symbol;Acc:HGNC:16850]	Genebody	genic_antisense			0.07	2.96	-2.89	0.00182	1	0.68	1.2	1.28	8.86	8	6.53
chr11:10757073-10760328(-)	chr11	10757073	10760328	-	3256	-0.241899	ENST00000524523	protein_coding	chr11:10751452-10763734:+	ENSG00000198730	CTR9	CTR9 homolog, Paf1/RNA polymerase II complex component [Source:HGNC Symbol;Acc:HGNC:16850]	Genebody	genic_antisense			0.07	2.96	-2.89	0.00182	1	0.68	1.2	1.28	8.86	8	6.53
chr2:48462130-48464893(+)	chr2	48462130	48464893	+	2764	0.389558	ENST00000431614	nonsense_mediated_decay	chr2:48440598-48511468:+	ENSG00000162869	PPP1R21	protein phosphatase 1 regulatory subunit 21 [Source:HGNC Symbol;Acc:HGNC:30595]	Genebody		ENST00000431614		0.31	3.12	-2.81	0.00183	1	0.68	2.39	0.64	12.74	6	7.25
chr2:48462130-48464893(+)	chr2	48462130	48464893	+	2764	0.389558	ENST00000294952	protein_coding	chr2:48440766-48515386:+	ENSG00000162869	PPP1R21	protein phosphatase 1 regulatory subunit 21 [Source:HGNC Symbol;Acc:HGNC:30595]	Genebody		ENST00000294952		0.31	3.12	-2.81	0.00183	1	0.68	2.39	0.64	12.74	6	7.25
chr2:48462130-48464893(+)	chr2	48462130	48464893	+	2764	0.389558	ENST00000416913	nonsense_mediated_decay	chr2:48440769-48515385:+	ENSG00000162869	PPP1R21	protein phosphatase 1 regulatory subunit 21 [Source:HGNC Symbol;Acc:HGNC:30595]	Genebody		ENST00000416913		0.31	3.12	-2.81	0.00183	1	0.68	2.39	0.64	12.74	6	7.25
chr2:48462130-48464893(+)	chr2	48462130	48464893	+	2764	0.389558	ENST00000281394	protein_coding	chr2:48440769-48515386:+	ENSG00000162869	PPP1R21	protein phosphatase 1 regulatory subunit 21 [Source:HGNC Symbol;Acc:HGNC:30595]	Genebody		ENST00000281394		0.31	3.12	-2.81	0.00183	1	0.68	2.39	0.64	12.74	6	7.25
chr2:48462130-48464893(+)	chr2	48462130	48464893	+	2764	0.389558	ENST00000449090	protein_coding	chr2:48440769-48515391:+	ENSG00000162869	PPP1R21	protein phosphatase 1 regulatory subunit 21 [Source:HGNC Symbol;Acc:HGNC:30595]	Genebody		ENST00000449090		0.31	3.12	-2.81	0.00183	1	0.68	2.39	0.64	12.74	6	7.25
chr2:48462130-48464893(+)	chr2	48462130	48464893	+	2764	0.389558	ENST00000460299	retained_intron	chr2:48464966-48471450:+	ENSG00000162869	PPP1R21	protein phosphatase 1 regulatory subunit 21 [Source:HGNC Symbol;Acc:HGNC:30595]	Promoter				0.31	3.12	-2.81	0.00183	1	0.68	2.39	0.64	12.74	6	7.25
chr6:145675558-145680343(+)	chr6	145675558	145680343	+	4786	-0.031746	ENST00000639049	nonsense_mediated_decay	chr6:145625304-145735470:-	ENSG00000112425	EPM2A	EPM2A glucan phosphatase, laforin [Source:HGNC Symbol;Acc:HGNC:3413]	Genebody	genic_antisense			-0.21	2.91	-3.12	0.00184	1	1.35	0.6	0.64	6.65	5	10.88
chr6:145675558-145680343(+)	chr6	145675558	145680343	+	4786	-0.031746	ENST00000639423	protein_coding	chr6:145625304-145735986:-	ENSG00000112425	EPM2A	EPM2A glucan phosphatase, laforin [Source:HGNC Symbol;Acc:HGNC:3413]	Genebody	genic_antisense			-0.21	2.91	-3.12	0.00184	1	1.35	0.6	0.64	6.65	5	10.88
chr6:145675558-145680343(+)	chr6	145675558	145680343	+	4786	-0.031746	ENST00000367519	protein_coding	chr6:145625305-145735520:-	ENSG00000112425	EPM2A	EPM2A glucan phosphatase, laforin [Source:HGNC Symbol;Acc:HGNC:3413]	Genebody	genic_antisense			-0.21	2.91	-3.12	0.00184	1	1.35	0.6	0.64	6.65	5	10.88
chr6:145675558-145680343(+)	chr6	145675558	145680343	+	4786	-0.031746	ENST00000638554	nonsense_mediated_decay	chr6:145625306-145735276:-	ENSG00000112425	EPM2A	EPM2A glucan phosphatase, laforin [Source:HGNC Symbol;Acc:HGNC:3413]	Genebody	genic_antisense			-0.21	2.91	-3.12	0.00184	1	1.35	0.6	0.64	6.65	5	10.88
chr6:145675558-145680343(+)	chr6	145675558	145680343	+	4786	-0.031746	ENST00000611340	protein_coding	chr6:145625353-145736023:-	ENSG00000112425	EPM2A	EPM2A glucan phosphatase, laforin [Source:HGNC Symbol;Acc:HGNC:3413]	Genebody	genic_antisense			-0.21	2.91	-3.12	0.00184	1	1.35	0.6	0.64	6.65	5	10.88
chr6:145675558-145680343(+)	chr6	145675558	145680343	+	4786	-0.031746	ENST00000435470	protein_coding	chr6:145625371-145735498:-	ENSG00000112425	EPM2A	EPM2A glucan phosphatase, laforin [Source:HGNC Symbol;Acc:HGNC:3413]	Genebody	genic_antisense			-0.21	2.91	-3.12	0.00184	1	1.35	0.6	0.64	6.65	5	10.88
chr6:145675558-145680343(+)	chr6	145675558	145680343	+	4786	-0.031746	ENST00000638262	protein_coding	chr6:145625491-145735498:-	ENSG00000112425	EPM2A	EPM2A glucan phosphatase, laforin [Source:HGNC Symbol;Acc:HGNC:3413]	Genebody	genic_antisense			-0.21	2.91	-3.12	0.00184	1	1.35	0.6	0.64	6.65	5	10.88
chr6:145675558-145680343(+)	chr6	145675558	145680343	+	4786	-0.031746	ENST00000639465	protein_coding	chr6:145625945-145686936:-	ENSG00000112425	EPM2A	EPM2A glucan phosphatase, laforin [Source:HGNC Symbol;Acc:HGNC:3413]	Genebody	genic_antisense			-0.21	2.91	-3.12	0.00184	1	1.35	0.6	0.64	6.65	5	10.88
chr6:145675558-145680343(+)	chr6	145675558	145680343	+	4786	-0.031746	ENST00000640351	nonsense_mediated_decay	chr6:145626760-145735281:-	ENSG00000112425	EPM2A	EPM2A glucan phosphatase, laforin [Source:HGNC Symbol;Acc:HGNC:3413]	Genebody	genic_antisense			-0.21	2.91	-3.12	0.00184	1	1.35	0.6	0.64	6.65	5	10.88
chr6:145675558-145680343(+)	chr6	145675558	145680343	+	4786	-0.031746	ENST00000640225	nonsense_mediated_decay	chr6:145626790-145686877:-	ENSG00000112425	EPM2A	EPM2A glucan phosphatase, laforin [Source:HGNC Symbol;Acc:HGNC:3413]	Genebody	genic_antisense			-0.21	2.91	-3.12	0.00184	1	1.35	0.6	0.64	6.65	5	10.88
chr6:145675558-145680343(+)	chr6	145675558	145680343	+	4786	-0.031746	ENST00000640980	protein_coding	chr6:145627279-145735964:-	ENSG00000112425	EPM2A	EPM2A glucan phosphatase, laforin [Source:HGNC Symbol;Acc:HGNC:3413]	Genebody	genic_antisense			-0.21	2.91	-3.12	0.00184	1	1.35	0.6	0.64	6.65	5	10.88
chr6:145675558-145680343(+)	chr6	145675558	145680343	+	4786	-0.031746	ENST00000638783	protein_coding	chr6:145627329-145686939:-	ENSG00000112425	EPM2A	EPM2A glucan phosphatase, laforin [Source:HGNC Symbol;Acc:HGNC:3413]	Genebody	genic_antisense			-0.21	2.91	-3.12	0.00184	1	1.35	0.6	0.64	6.65	5	10.88
chr6:145675558-145680343(+)	chr6	145675558	145680343	+	4786	-0.031746	ENST00000638778	protein_coding	chr6:145627386-145686931:-	ENSG00000112425	EPM2A	EPM2A glucan phosphatase, laforin [Source:HGNC Symbol;Acc:HGNC:3413]	Genebody	genic_antisense			-0.21	2.91	-3.12	0.00184	1	1.35	0.6	0.64	6.65	5	10.88
chr6:145675558-145680343(+)	chr6	145675558	145680343	+	4786	-0.031746	ENST00000639849	nonsense_mediated_decay	chr6:145633720-145686901:-	ENSG00000112425	EPM2A	EPM2A glucan phosphatase, laforin [Source:HGNC Symbol;Acc:HGNC:3413]	Genebody	genic_antisense			-0.21	2.91	-3.12	0.00184	1	1.35	0.6	0.64	6.65	5	10.88
chr6:145675558-145680343(+)	chr6	145675558	145680343	+	4786	-0.031746	ENST00000638717	protein_coding	chr6:145382535-145735281:-	ENSG00000112425	EPM2A	EPM2A glucan phosphatase, laforin [Source:HGNC Symbol;Acc:HGNC:3413]	Genebody	genic_antisense			-0.21	2.91	-3.12	0.00184	1	1.35	0.6	0.64	6.65	5	10.88
chr6:145675558-145680343(+)	chr6	145675558	145680343	+	4786	-0.031746	ENST00000450221	protein_coding	chr6:145501583-145686219:-	ENSG00000112425	EPM2A	EPM2A glucan phosphatase, laforin [Source:HGNC Symbol;Acc:HGNC:3413]	Genebody	genic_antisense			-0.21	2.91	-3.12	0.00184	1	1.35	0.6	0.64	6.65	5	10.88
chr6:145675558-145680343(+)	chr6	145675558	145680343	+	4786	-0.031746	ENST00000639799	retained_intron	chr6:145625304-145721742:-	ENSG00000112425	EPM2A	EPM2A glucan phosphatase, laforin [Source:HGNC Symbol;Acc:HGNC:3413]	Genebody	genic_antisense			-0.21	2.91	-3.12	0.00184	1	1.35	0.6	0.64	6.65	5	10.88
chr14:39180411-39181975(+)	chr14	39180411	39181975	+	1565	0.251863	ENST00000216832	protein_coding	chr14:39175254-39183220:+	ENSG00000100941	PNN	pinin, desmosome associated protein [Source:HGNC Symbol;Acc:HGNC:9162]	Genebody		ENST00000216832		3.79	4.93	-1.14	0.00186	1	10.15	11.37	19.88	38.22	30	23.21
chr14:39180411-39181975(+)	chr14	39180411	39181975	+	1565	0.251863	ENST00000553331	protein_coding	chr14:39175183-39179246:+	ENSG00000100941	PNN	pinin, desmosome associated protein [Source:HGNC Symbol;Acc:HGNC:9162]	Terminator				3.79	4.93	-1.14	0.00186	1	10.15	11.37	19.88	38.22	30	23.21
chr14:39180411-39181975(+)	chr14	39180411	39181975	+	1565	0.251863	ENST00000554902	retained_intron	chr14:39179002-39180701:+	ENSG00000100941	PNN	pinin, desmosome associated protein [Source:HGNC Symbol;Acc:HGNC:9162]	Terminator		ENST00000554902		3.79	4.93	-1.14	0.00186	1	10.15	11.37	19.88	38.22	30	23.21
[truncated: 5,020 more rows]

## Sheet: up_Sh_vs_NC
# Condition pair: Sh_vs_NC
# log2FC >= 0.584962500721
# p-value <= 0.05
# FDR <= 1
# peak strand: _plus and _minus
# Column A: peak_locus, Genome locus of the peak
# Column B: peak_chrom, The name of the chromosome
[truncated: 7,477 more rows]
